# Supplementary material for: Exome and deep sequencing of clinically aggressive neuroblastoma reveal somatic mutations that affect key pathways involved in cancer progression
Source: Oncotarget. 2016 Mar 18;7(16):21840–52. doi: 10.18632/oncotarget.8187 (PMC5008327; doi:10.18632/oncotarget.8187)
Supplement: Supplementary file 2 [file oncotarget-07-21840-s002.xlsx]

## Sheet: Suppl Table 1
Supplementary Table 1. Clinical information of neuroblastoma patients and biological information of tumor samples
N	Sample ID	Matched Control Tissue	Age at Diagnosis (mo)	INSS	MYCN status	Del 1p	Primary Tumor Localization	Histology	Death	Relapse	Follow up (mo)	Follow up first event (mo)	Risk group	Sequencing method
1	NB1488	yes	9	4	2	1	Ganglia retroperitoneal	Neuroblastoma, NOS	1	1	16.0333	10.5	HR-Event3	WES
2	NB1506	yes	50	4	0	0	Adrenal	Ganglioneuroblastoma	1	1	30.4667	22.1	HR-Event3	WES
3	NB1794	yes	16	3	1	1	Adrenal	Neuroblastoma, NOS	1	1	12.7	12.7	HR-Event3	WES
4	NB1690	yes	45	4	0	0	Adrenal	Neuroblastoma, NOS	1	1	14.6667	12.8	HR-Event3	WES
5	NB1714	yes	51	4	2	0	Ganglia retroperitoneal	Neuroblastoma, NOS	1	1	5.63333	5.46667	HR-Event3	WES
6	NB1767	yes	13	4	2	1	Thorax	Neuroblastoma, NOS	1	1	7.43333	4.36667	HR-Event3	WES
7	NB1812	yes	28	3	2	1	Adrenal	Neuroblastoma, NOS	1	1	13.0667	8.23333	HR-Event3	WES
8	NB1816	yes	45	4	2	2	Adrenal	Neuroblastoma, NOS	1	1	34.6333	21.7333	HR-Event3	WES
9	NB1914	yes	22	3	2	1	Adrenal	Neuroblastoma, NOS	1	1	11.7	10.5333	HR-Event3	WES
10	NB1952	yes	10	4	2	0	Adrenal	Neuroblastoma, NOS	1	1	7.06667	5.16667	HR-Event3	WES
11	NB1995	yes	22	4	2	1	Adrenal	Neuroblastoma, NOS	1	1	21.3667	14.0667	HR-Event3	WES
12	NB2100	yes	27	4	0	1	Abdomen	Neuroblastoma, NOS	1	1	11.3333	10.9333	HR-Event3	WES
13	NB2136	yes	42	4	2	1	Ganglia retroperitoneal	Neuroblastoma, NOS	1	1	15.2667	11.8667	HR-Event3	WES
14	NB2161	yes	30	4	0	0	Adrenal	Neuroblastoma, NOS	1	0	4.96667	4.96667	HR-Event3	WES
15	NB2181	yes	47	4	2	1	Adrenal	Neuroblastoma, NOS	1	1	27.4333	16.9333	HR-Event3	WES
16	NB2186	yes	10	1	2	1	Adrenal	Neuroblastoma, NOS	1	1	11.6333	1.4	HR-Event3	WES
17	NB2388	yes	36	4	0	0	Adrenal	Neuroblastoma, NOS	1	1	8.8	5.86667	HR-Event3	WES
18	NB1900	no	37	4	0	0	Adrenal	Neuroblastoma, NOS	1	1	24	21	HR-Event3	DT-Seq
19	NB919	no	15	4	NA	0	Adrenal	Neuroblastoma, NOS	1	1	19	14	HR-Event3	DT-Seq
20	NB937	no	57	4	0	0	Ganglia retroperitoneal	Neuroblastoma, NOS	1	1	33	21	HR-Event3	DT-Seq
21	NB962	no	58	4	NA	1	Ganglia retroperitoneal	Neuroblastoma, NOS	1	1	26	16	HR-Event3	DT-Seq
22	NB961	no	33	4	0	0	Thorax	Neuroblastoma, NOS	1	1	36	26	HR-Event3	DT-Seq
23	NB1054	no	52	4	NA	NA	Thoraco-abdominal	Neuroblastoma, NOS	1	1	22	21	HR-Event3	DT-Seq
24	NB1243	no	47	4	0	0	Thorax	Ganglioneuroblastoma	1	1	20	16	HR-Event3	DT-Seq
25	NB1394	no	61	3	0	NA	Ganglia retroperitoneal	Neuroblastoma, NOS	1	1	20	15	HR-Event3	DT-Seq
26	NB2004	no	68	4	0	0	Adrenal	Neuroblastoma, NOS	1	1	33	23	HR-Event3	DT-Seq
27	NB2065	no	12	4	2	1	Adrenal	Neuroblastoma, NOS	1	1	5	5	HR-Event3	DT-Seq
28	NB2122	no	45	4	2	2	Abdomen	Neuroblastoma, NOS	1	1	5	4	HR-Event3	DT-Seq
29	NB2599	no	48	4	0	1	Ganglia retroperitoneal	Neuroblastoma, NOS	1	1	28	12	HR-Event3	DT-Seq
30	NB1439	yes	38	4	0	1	Ganglia retroperitoneal	Neuroblastoma, NOS	1	1	9	5	HR-Event3	DT-Seq
31	NB1640	yes	52	4	0	0	Ganglia retroperitoneal	Neuroblastoma, NOS	1	1	17	17	HR-Event3	DT-Seq
32	NB1816	yes	45	4	2	2	Adrenal	Neuroblastoma, NOS	1	1	34	22	HR-Event3	DT-Seq
33	NB1965	yes	83	4	0	2	Thoraco-abdominal	Neuroblastoma, NOS	1	1	34	29	HR-Event3	DT-Seq
34	NB1995	yes	22	4	2	1	Adrenal	Neuroblastoma, NOS	1	1	21	14	HR-Event3	DT-Seq
35	NB2430	yes	16	3	2	1	Adrenal	Neuroblastoma, NOS	1	1	21	9	HR-Event3	DT-Seq
36	NB2437	yes	45	4	0	NA	Abdomen	Neuroblastoma, NOS	1	1	36	20	HR-Event3	DT-Seq
37	NB2475	yes	208	4	2	0	Adrenal	Neuroblastoma, NOS	1	1	33	21	HR-Event3	DT-Seq
38	NB2704	yes	13	4	2	NA	Abdomen	Neuroblastoma, NOS	1	1	7	4	HR-Event3	DT-Seq
39	NB2215	yes	24	3	2	NA	Paravertebral. Mediastinum	Undifferentitated NB	0	1	17.7	18	HR-Event3	DT-Seq
40	NB1427	yes	39	4	0	NA	Paravertebral. Abdominal	Poorly diff NB	1	0	13.5333	13.5333	HR-Event3	DT-Seq
41	NB3115	yes	22	4	2	NA	Paravertebral. Mediastinum	Ganglioneuroblastoma nodular	1	0	0.8	0.8	HR-Event3	DT-Seq
42	NB55	yes	72	4	0	NA	Adrenal	Poorly diff NB	1	0	24.8	24.8	HR-Event3	DT-Seq
43	NB2794	yes	12	4	2	NA	Adrenal	Undifferentitated NB	1	0	4.96667	4.96667	HR-Event3	DT-Seq
44	NB1493	no	48	4	0	NA	Adrenal	Neuroblastoma, NOS	1	1	51.0667	35	HR-Event3	DT-Seq
45	NB1485	yes	59	4	0	0	Adrenal	NA	1	1	44.7	21	HR-Event3	DT-Seq
46	NB1798	yes	66	3	2	0	Abdomen	Neuroblastoma, NOS	0	1	70.6333	70	High	DT-Seq
47	NB1815	no	19	4	0	0	Adrenal	Neuroblastoma, NOS	1	1	36.7667	22	HR-Event3	DT-Seq
48	NB1855	no	60	4	2	0	Adrenal	Neuroblastoma, NOS	1	1	55.3	34	HR-Event3	DT-Seq
49	NB1978	yes	17	4	2	1	Adrenal	NA	1	1	29.2667	17	HR-Event3	DT-Seq
50	NB2141	yes	52	4	2	2	Abdomen	Neuroblastoma, NOS	1	1	44.6667	23	HR-Event3	DT-Seq
51	NB2368	yes	75	4	0	2	Thorax	Neuroblastoma, NOS	1	1	48.2	37	High	DT-Seq
52	NB2917	no	69	4	0	0	Retroperitoneal Ganglia	Ganglioneuroblastoma	1	1	14	11	HR-Event3	DT-Seq
53	NB1870	no	72	4	0	2	Abdomen	NA	1	0	22	22	HR-Event3	DT-Seq
54	NB1496	yes	72	4	0	NA	Adrenal	Poorly diff NB	1	0	110.233	110.233	High	DT-Seq
55	NB1033	yes	22	1	2	NA	Adrenal	Poorly diff NB	0	0	89.8333	89.8333	High	DT-Seq
56	NB1229	yes	60	4	0	NA	Adrenal	Ganglioneuroblastoma nodular	1	0	41.6667	41.6667	High	DT-Seq
57	NB1875	yes	21	4	2	NA	Adrenal	Undifferentitated NB	0	0	62.6667	62.6667	High	DT-Seq
58	NB2484	yes	26	4	0	NA	Paravertebral. Abdominal	Differentiating NB	0	0	43.6	43.6	High	DT-Seq
59	NB3179	yes	15	4	2	NA	Adrenal	Undifferentitated NB	0	0	30.5333	30.5333	High	DT-Seq
60	NB3156	yes	48	4	0	NA	Adrenal	Undifferentitated NB	0	0	21.4333	21.4333	High	DT-Seq
61	NB78	yes	120	4	0	NA	Adrenal	Undifferentitated NB	1	0	92.9	92.9	High	DT-Seq
62	NB2870	yes	12	4	0	NA	Adrenal	Poorly diff NB	0	0	66.3667	66.3667	High	DT-Seq
63	NB2609	yes	24	4	0	NA	Paravertebral. Abdominal	Undifferentitated NB	0	0	54.1	54.1	High	DT-Seq
64	NB3076	yes	24	4	0	NA	Paravertebral. Abdominal	Poorly diff NB	1	0	42.7667	42.7667	High	DT-Seq
65	NB1271	yes	4	4	0	NA	Adrenal	Undifferentitated NB	1	0	122.833	122.833	Intermediate	DT-Seq
66	NB67	yes	8	3	0	NA	Paravertebral. Mediastinum	Poorly diff NB	0	0	128.333	128.333	Intermediate	DT-Seq
67	NB1355	yes	12	3	0	NA	Paravertebral. Mediastinum	Poorly diff NB	0	0	81.1	81.1	Intermediate	DT-Seq
68	NB2165	yes	5	4s	0	NA	Adrenal	Poorly diff NB	0	0	54.1	54.1	Intermediate	DT-Seq
69	NB2206	yes	49	3	0	NA	Paravertebral. Abdominal	Poorly diff NB	0	1	19.5333	19.5333	Intermediate	DT-Seq
70	NB2559	yes	18	3	0	NA	Paravertebral. Abdominal	Differentiating NB	0	0	43.1333	43.1333	Intermediate	DT-Seq
71	NB13	yes	24	3	0	NA	Paravertebral. Abdominal	Ganglioneuroblastoma	0	0	130.167	130.167	Intermediate	DT-Seq
72	NB1841	yes	1	3	0	NA	Presacral Tumor (pelvis)	Poorly diff NB	0	0	108	108	Intermediate	DT-Seq
73	NB713	yes	18	3	0	NA	Paravertebral. Abdominal	Ganglioneuroblastoma	0	0	101	101	Intermediate	DT-Seq
74	NB1451	yes	15	3	0	NA	Adrenal	Poorly diff NB	0	0	81.5333	81.5333	Intermediate	DT-Seq
75	NB403	yes	12	1	0	NA	Adrenal	Poorly diff NB	0	0	110	110	Low	DT-Seq
76	NB1068	yes	24	1	0	NA	Paravertebral. Abdominal	Ganglioneuroblastoma	0	0	89.5667	89.5667	Low	DT-Seq
77	NB1388	yes	72	2	0	NA	Paravertebral. Abdominal	Ganglioneuroblastoma	0	0	78.5333	78.5333	Low	DT-Seq
78	NB1890	yes	0	1	0	NA	Adrenal	Undifferentitated NB	0	0	62.7333	62.7333	Low	DT-Seq
79	NB1887	yes	5	1	0	NA	Cervical ganglia	Poorly diff NB	0	0	62.3	62.3	Low	DT-Seq
80	NB3154	yes	12	1	0	NA	Adrenal	Differentiating NB	0	0	11.3	11.3	Low	DT-Seq
81	NB667	yes	12	1	0	NA	Paravertebral. Abdominal	Poorly diff NB	0	0	102.333	102.333	Low	DT-Seq
82	NB3009	yes	0	4s	0	NA	Paravertebral. Abdominal	Differentiating NB	0	0	44.2333	44.2333	Low	DT-Seq
1	NB1900	Only Germline	37	4	0	0	Abdomen adrenal	Neuroblastoma, NOS	1	1	23.9	21	HR-Event3	WES
2	NB1905	Only Germline	15	4	0	1	Abdomen adrenal	Neuroblastoma, NOS	0	0	80.1667	80	High	WES
3	NB1965	Only Germline	82	4	0	2	Thoraco-abdominal	Neuroblastoma, NOS	1	1	33.4667	29	HR-Event3	WES
4	NB2475	Only Germline	208	4	2	0	Abdomen adrenal	Neuroblastoma, NOS	1	1	33.4333	21	HR-Event3	WES
5	NB2384	Only Germline	58	4	2	0	Abdomen	Neuroblastoma, NOS	1	1	44.4667	27	HR-Event3	WES
6	NB2393	Only Germline	73	4	2	0	Abdomen	Neuroblastoma, NOS	0	0	92.6667	93	High	WES
7	NB2513	Only Germline	52	4	0	0	Abdomen adrenal	Neuroblastoma, NOS	1	1	19.3	3	HR-Event3	WES
8	NB2576	Only Germline	32	4	0	0	Abdomen adrenal	Neuroblastoma, NOS	0	0	70.6667	71	High	WES
9	NB2578	Only Germline	23	4	2	0	Abdomen	Neuroblastoma, NOS	1	1	50.7333	42	High	WES
10	NB2613	Only Germline	11	4	0	0	Abdomen	Neuroblastoma, NOS	0	0	102.867	103	Intermediate	WES
11	NB2852	Only Germline	50	4	2	1	Abdomen adrenal	Neuroblastoma, NOS	1	1	42.3333	20	HR-Event3	WES
12	NB2951	Only Germline	68	4	2	0	Abdomen adrenal	Neuroblastoma, NOS	1	1	62.5333	53	High	WES
13	NB3060	Only Germline	118	4	NA	NA	Thoraco-abdominal	Neuroblastoma, NOS	1	1	32.2667	21	HR-Event3	WES
14	NB2528	Only Germline	61	4	2	NA	Presacral Tumor (pelvis)	Neuroblastoma, NOS	0	0	85.1333	85	High	WES
15	NB2228	Only Germline	9	4	0	NA	Abdomen adrenal	Neuroblastoma, NOS	0	1	113.767	6	Intermediate	WES
16	NB2426	Only Germline	7	4	0	0	Thorax	Neuroblastoma, NOS	0	0	101.633	102	Intermediate	WES
17	NB2828	Only Germline	8	4	0	0	Neck	Neuroblastoma, NOS	0	0	70.7	71	Intermediate	WES
18	NB2251	Only Germline	12	4	1	0	Abdomen Retroperitoneal Ganglia	Neuroblastoma, NOS	0	0	109.033	109	High	WES
19	NB2488	Only Germline	47	4	0	1	Abdomen Retroperitoneal Ganglia	Neuroblastoma, NOS	0	0	36.9333	37	High	WES
20	NB1920	Only Germline	14	4	0	NA	Abdomen	Neuroblastoma, NOS	1	0	8.93333	9	HR-Event3	WES
21	NB1955	Only Germline	76	4	0	0	Abdomen adrenal	Neuroblastoma, NOS	1	1	5.06667	2	HR-Event3	WES
22	NB2368	Only Germline	75	4	0	1	Thorax	Neuroblastoma, NOS	1	1	47.5	37	High	WES
23	NB1585	Only Germline	30	4	0	0	Abdomen adrenal	Neuroblastoma, NOS	1	1	36.4	22	HR-Event3	WES
24	NB2035	Only Germline	17	4	0	1	Abdomen adrenal	Neuroblastoma, NOS	0	0	143.733	143.733	High	WES
25	NB2121	Only Germline	60	4	0	0	Thoraco-abdominal	Neuroblastoma, NOS	0	0	122.233	122.233	High	WES
26	NB2140	Only Germline	55	4	0	0	Abdomen adrenal	Neuroblastoma, NOS	0	0	87.9667	87.9667	High	WES
27	NB1641	Only Germline	33	4	0	0	Abdomen adrenal	Neuroblastoma, NOS	0	1	178.133	37	High	WES
28	NB1409	Only Germline	34	4	0	0	Thorax	Neuroblastoma, NOS	0	0	158.6	158.6	High	WES
29	NB02C	Only Germline	45.4333	4	1	NA	NA	Neuroblastoma, NOS	1	0	28.2667	28.2667	HR-Event3	WES
30	NB03C	Only Germline	41.6	4	1	NA	NA	Neuroblastoma, NOS	1	1	24.7333	17.0333	HR-Event3	WES
31	NB05C	Only Germline	24.2333	4	1	NA	NA	Neuroblastoma, NOS	1	1	25.8333	14.1333	HR-Event3	WES
32	NB06C	Only Germline	51.3	1	1	0	NA	Poorly diff NB	1	1	12.8667	3.06667	HR-Event3	WES
33	NB08PT	Only Germline	19.8667	4	1	1	NA	Poorly diff NB	1	1	11.5	9.73333	HR-Event3	WES
34	NB2221T	Only Germline	65	4	0	NA	NA	Neuroblastoma, NOS	0	0	53	53	High	WES
35	NB2272T	Only Germline	73	4	0	NA	NA	Neuroblastoma, NOS	0	0	50	50	High	WES
INSS Stage: International Neuroblastoma Staging System.
MYCN status: 2=amplified; 1=gain; 0=not amplified.
Del 1p: 1=deleted; 0=not deleted; 2=Imbalance.
Death: 1=dead; 0=alive.
Relapse: 1=yes relapse; 0=no relapse.
Sequencing Approach: WES - Whole Exome Sequencing; DT-Seq - Deep Targeted Sequencing.
NA: Not Available.
	Discovery cohort
	Validation cohort
	Additional germline DNA samples
