# Supplementary material for: Exome and deep sequencing of clinically aggressive neuroblastoma reveal somatic mutations that affect key pathways involved in cancer progression
Source: Oncotarget. 2016 Mar 18;7(16):21840–52. doi: 10.18632/oncotarget.8187 (PMC5008327; doi:10.18632/oncotarget.8187)
Supplement: Supplementary file 3 [file oncotarget-07-21840-s003.xlsx]

## Sheet: Supplementary Table 2a
Supplementary Table 2a. Exome sequencing summary for 17 HR-Event3 neuroblastoma samples.
Number of samples	17 (pairs tumor-normal)
Total effective reads	131,057,864 (79,368,034-149,940,872)
Capture Efficiency† (%)	51.7307
Average sequencing depth on target	103.75 (55.7-113.9)
Coverage >= 5	93.25 (88.8-100)
Coverage >= 10	90.19 (83.7-100)
Coverage >= 20	84.81 (71.6-100)
Coverage >= 30	79.48 (61.1-100)
Coverage >= 50	68.79 (39.9-100)
Coverage >= 100	45.56 (14-100)
Coverage >= 200	23.40 (2.8-100)
† Capture Efficiency (%) = (Number of reads uniquely mapped to target/Total effective reads)*100.
Values are reported as: average (min-max).

## Sheet: Supplementary Table 2b
Supplementary Table 2b. Targeted sequencing summary for 82 neuroblastoma samples.
Number of samples	82
Total effective reads	8,209,611.32 (13,306,389-381,663)
Capture Efficiency† (%)	60.58
Average sequencing depth on target	733.19 (39.2-1354.8)
Coverage >= 5	99.79 (97.5-100)
Coverage >= 10	99.65 (95.2-99.9)
Coverage >= 20	99.25 (90.6-99.9)
Coverage >= 30	98.70 (80.6-99.9)
Coverage >= 50	97.16 (19-99.8)
Coverage >= 100	94.90 (0-99.7)
Coverage >= 500	73.67 (0-97.9)
Coverage >= 1000	73.67 (0-97.9)
Coverage >= 1500	73.67 (0-97.9)
† Capture Efficiency (%) = (Number of reads uniquely mapped to target/Total effective reads)*100.
Values are reported as average (min-max).

## Sheet: Supplementary Table 2c
Supplementary Table 2c. Somatic variants per sample in different studies.
Dataset	Neuroblastoma	Variants per sample	Range	Samples (n)
Pugh	High risk	18	0 - 218	221
Molenaar	All stages	12	NA	87
Sausen	All stages	13	1 - 52	16
Schramm	All stages	20 P; 30 R	0-65 P; 8-72 R	16
Elveld	All stages	15 P; 29 R	NA	23
Peifer	High risk	16.6	NA	39
This study	HR-Event3	17	2 -147	17
The table reports median values of somatic variants found in previous studies on NB compared to ours.
Sausen: data from Sausen M, et al. Nat Genet 2013; 16 samples.
Pugh: data from Pugh TJ, et al. Nat Genet 2013; 221 samples.
Molenaar: data from Molenaar JJ, et al. Nature 2012; 87 samples.
Schramm: data from Schramm A, et al. Nat Genet 2015; 16 samples. P: Primary tumor. R: Relapse tumor.
Elveld: data from Elveld TF, et al. Nat Genet 2015; 23 samples.P: Primary tumor. R: Relapse tumor.
Peifer: data from Peifer M, et al. Nature 2015; 39 samples.
NA: not available
