# Supplementary material for: Exome and deep sequencing of clinically aggressive neuroblastoma reveal somatic mutations that affect key pathways involved in cancer progression
Source: Oncotarget. 2016 Mar 18;7(16):21840–52. doi: 10.18632/oncotarget.8187 (PMC5008327; doi:10.18632/oncotarget.8187)
Supplement: Supplementary file 5 [file oncotarget-07-21840-s005.xlsx]

## Sheet: Suppl Table 4a Lasorsa et al.
Supplementary Table 4a. Genome GSEA pathway analysis combined with mutational analysis (CHASM 3.2)
NAME	SIZE	ES	NES	NOM p-val	FDR q-val	FWER p-val
KEGG_REGULATION_OF_ACTIN_CYTOSKELETON	5	0.77	1.75167	0.00519	0.057	0.053
KEGG_PATHWAYS_IN_CANCER	12	0.55	1.70239	0.0067	0.04	0.074
KEGG_FOCAL_ADHESION	10	0.56	1.62194	0.02456	0.05	0.136
KEGG_AXON_GUIDANCE	7	0.57	1.46951	0.05461	0.106	0.343
KEGG_MELANOGENESIS	5	0.49	1.12376	0.31455	0.447	0.929
KEGG_WNT_SIGNALING_PATHWAY	6	0.42	1.02692	0.41003	0.508	0.975
KEGG_ECM_RECEPTOR_INTERACTION	7	0.38	1.00957	0.45024	0.457	0.98
Colored in yellow significant pathwayswith FDR<=0.1
Enrichment Score (ES)
Normalized Enrichment Score (NES)

## Sheet: Suppl Table 4b Pugh et al.
Supplementary Table 4b. Genome GSEA pathway analysis combined with *mutational analysis (CHASM 3.2)
*The anlysis was performed using list of somatic mutations found in high-risk neuroblastomas by Pugh et al Nat Genet 2013
NAME	SIZE	ES	NES	NOM p-val	FDR q-val
KEGG_PATHWAYS_IN_CANCER	64	0.334438	3.09052	0	0
KEGG_PROSTATE_CANCER	21	0.530868	2.90584	0	0
KEGG_ERBB_SIGNALING_PATHWAY	25	0.472175	2.8346	0	0
KEGG_ENDOMETRIAL_CANCER	13	0.634117	2.72791	0	0.00040942
KEGG_COLORECTAL_CANCER	14	0.59658	2.70925	0	0.000327536
KEGG_REGULATION_OF_ACTIN_CYTOSKELETON	56	0.304742	2.66677	0	0.00111893
KEGG_RENAL_CELL_CARCINOMA	14	0.592418	2.59811	0	0.000959082
KEGG_FOCAL_ADHESION	63	0.275494	2.58592	0	0.000839197
KEGG_LEUKOCYTE_TRANSENDOTHELIAL_MIGRATION	26	0.423349	2.57175	0	0.000745953
KEGG_TGF_BETA_SIGNALING_PATHWAY	18	0.50406	2.57164	0	0.000671358
KEGG_ENDOCYTOSIS	40	0.342818	2.55123	0	0.000610325
KEGG_INSULIN_SIGNALING_PATHWAY	35	0.360204	2.51936	0.00192308	0.000559465
KEGG_MELANOMA	14	0.56809	2.50866	0	0.000630801
KEGG_WNT_SIGNALING_PATHWAY	35	0.357092	2.50772	0	0.000585744
KEGG_ADHERENS_JUNCTION	20	0.459429	2.46009	0	0.000949533
KEGG_MTOR_SIGNALING_PATHWAY	11	0.602233	2.42352	0	0.00128889
KEGG_NEUROTROPHIN_SIGNALING_PATHWAY	26	0.393885	2.33771	0	0.00255196
KEGG_GLIOMA	19	0.447967	2.3209	0	0.00276518
KEGG_SPLICEOSOME	20	0.439192	2.27916	0.0020284	0.00385922
KEGG_LONG_TERM_POTENTIATION	21	0.422888	2.27367	0	0.00374815
KEGG_TIGHT_JUNCTION	29	0.355264	2.26737	0	0.00364141
KEGG_AXON_GUIDANCE	32	0.34051	2.25345	0.00197628	0.00376865
KEGG_NON_SMALL_CELL_LUNG_CANCER	14	0.496342	2.19532	0	0.00588318
KEGG_LONG_TERM_DEPRESSION	19	0.425035	2.18218	0	0.00657387
KEGG_MAPK_SIGNALING_PATHWAY	55	0.252175	2.17885	0	0.00656923
KEGG_PANCREATIC_CANCER	16	0.439021	2.1146	0.00196078	0.00937858
KEGG_T_CELL_RECEPTOR_SIGNALING_PATHWAY	22	0.375773	2.07101	0.00194553	0.011886
KEGG_HUNTINGTONS_DISEASE	30	0.326963	2.06183	0.0019305	0.0129532
KEGG_FC_EPSILON_RI_SIGNALING_PATHWAY	16	0.426129	1.99328	0.0095057	0.0188886
KEGG_MELANOGENESIS	20	0.368922	1.97677	0.00621118	0.0202932
KEGG_GNRH_SIGNALING_PATHWAY	26	0.326973	1.97348	0.00392927	0.0199505
KEGG_CHRONIC_MYELOID_LEUKEMIA	20	0.367575	1.92866	0.00389105	0.0260749
KEGG_CALCIUM_SIGNALING_PATHWAY	48	0.231068	1.88072	0.00761905	0.0340522
KEGG_CELL_CYCLE	23	0.329304	1.88046	0.00782779	0.0330975
KEGG_OOCYTE_MEIOSIS	21	0.337367	1.85936	0.0213592	0.036447
KEGG_PHOSPHATIDYLINOSITOL_SIGNALING_SYSTEM	23	0.312625	1.80531	0.0101833	0.048104
KEGG_BASAL_CELL_CARCINOMA	8	0.523482	1.8032	0.00779727	0.0473739
KEGG_VASCULAR_SMOOTH_MUSCLE_CONTRACTION	26	0.28819	1.71621	0.0321932	0.074305
KEGG_ACUTE_MYELOID_LEUKEMIA	10	0.438171	1.69954	0.0204082	0.0794888
KEGG_GLYCEROPHOSPHOLIPID_METABOLISM	11	0.428991	1.6965	0.0306748	0.0787075
KEGG_TYPE_II_DIABETES_MELLITUS	14	0.359749	1.61819	0.0433925	0.113799
KEGG_ETHER_LIPID_METABOLISM	7	0.485377	1.61116	0.05	0.11454
KEGG_EPITHELIAL_CELL_SIGNALING_IN_HELICOBACTER_PYLORI_INFECTION	12	0.385956	1.6064	0.0447154	0.114281
KEGG_BLADDER_CANCER	10	0.409719	1.6032	0.042	0.113485
KEGG_P53_SIGNALING_PATHWAY	9	0.432833	1.60215	0.0448343	0.111616
KEGG_ALZHEIMERS_DISEASE	30	0.245302	1.59418	0.0480769	0.113434
KEGG_NOTCH_SIGNALING_PATHWAY	13	0.359114	1.58943	0.0542169	0.113988
KEGG_ARGININE_AND_PROLINE_METABOLISM	5	0.571976	1.57219	0.0538922	0.120633
KEGG_UBIQUITIN_MEDIATED_PROTEOLYSIS	22	0.284893	1.55965	0.0600775	0.125669
KEGG_ALDOSTERONE_REGULATED_SODIUM_REABSORPTION	13	0.361108	1.55668	0.0555556	0.125287
KEGG_PURINE_METABOLISM	26	0.25618	1.53847	0.063745	0.133741
KEGG_FC_GAMMA_R_MEDIATED_PHAGOCYTOSIS	24	0.260437	1.53453	0.0638723	0.133896
KEGG_VIRAL_MYOCARDITIS	15	0.331924	1.53082	0.0608365	0.133731
KEGG_CHEMOKINE_SIGNALING_PATHWAY	30	0.238288	1.52643	0.0794297	0.133842
KEGG_OXIDATIVE_PHOSPHORYLATION	11	0.363287	1.47325	0.0785047	0.166291
KEGG_JAK_STAT_SIGNALING_PATHWAY	30	0.222265	1.46841	0.0778689	0.166696
KEGG_CITRATE_CYCLE_TCA_CYCLE	5	0.519247	1.43931	0.107143	0.186659
KEGG_PROGESTERONE_MEDIATED_OOCYTE_MATURATION	17	0.286164	1.4145	0.106227	0.202997
KEGG_B_CELL_RECEPTOR_SIGNALING_PATHWAY	21	0.259682	1.40681	0.105882	0.205996
KEGG_HISTIDINE_METABOLISM	5	0.496585	1.40545	0.121212	0.204038
KEGG_TOLL_LIKE_RECEPTOR_SIGNALING_PATHWAY	14	0.303731	1.39788	0.102119	0.20787
KEGG_THYROID_CANCER	6	0.464879	1.36265	0.13442	0.235388
KEGG_INOSITOL_PHOSPHATE_METABOLISM	16	0.279148	1.36097	0.132797	0.233113
KEGG_O_GLYCAN_BIOSYNTHESIS	5	0.491031	1.34162	0.153061	0.247386
KEGG_DNA_REPLICATION	5	0.453814	1.28329	0.175197	0.302273
KEGG_SMALL_CELL_LUNG_CANCER	19	0.243297	1.27639	0.178707	0.305122
KEGG_GAP_JUNCTION	21	0.232412	1.27586	0.172414	0.30122
KEGG_VEGF_SIGNALING_PATHWAY	18	0.250107	1.26727	0.185336	0.305707
KEGG_ADIPOCYTOKINE_SIGNALING_PATHWAY	15	0.268588	1.26378	0.171657	0.305039
KEGG_PYRIMIDINE_METABOLISM	10	0.327749	1.26173	0.175758	0.303277
KEGG_APOPTOSIS	13	0.294228	1.22971	0.20284	0.335678
KEGG_NITROGEN_METABOLISM	5	0.438685	1.21157	0.234714	0.353334
KEGG_PRIMARY_IMMUNODEFICIENCY	7	0.360086	1.20683	0.226611	0.354372
KEGG_NATURAL_KILLER_CELL_MEDIATED_CYTOTOXICITY	25	0.198574	1.20114	0.2	0.355832
KEGG_LYSOSOME	18	0.234722	1.17124	0.291667	0.388206
KEGG_GALACTOSE_METABOLISM	7	0.34074	1.12406	0.304904	0.448194
KEGG_CYSTEINE_AND_METHIONINE_METABOLISM	7	0.346763	1.11247	0.31384	0.459006
KEGG_AMYOTROPHIC_LATERAL_SCLEROSIS_ALS	13	0.247877	1.10305	0.311871	0.466982
KEGG_CELL_ADHESION_MOLECULES_CAMS	22	0.197018	1.0813	0.351607	0.493188
KEGG_HYPERTROPHIC_CARDIOMYOPATHY_HCM	28	0.173128	1.07606	0.333988	0.49536
KEGG_CARDIAC_MUSCLE_CONTRACTION	14	0.234589	1.05658	0.380859	0.520209
KEGG_DORSO_VENTRAL_AXIS_FORMATION	6	0.342593	1.02676	0.402806	0.561389
KEGG_SYSTEMIC_LUPUS_ERYTHEMATOSUS	17	0.200294	1.02044	0.422998	0.564663
KEGG_PARKINSONS_DISEASE	9	0.268137	1.01149	0.446809	0.573181
KEGG_NOD_LIKE_RECEPTOR_SIGNALING_PATHWAY	12	0.230646	0.986787	0.465209	0.607124
KEGG_GLYCEROLIPID_METABOLISM	6	0.322797	0.986557	0.452	0.600421
KEGG_STARCH_AND_SUCROSE_METABOLISM	14	0.209576	0.9541	0.520576	0.645768
KEGG_AMINO_SUGAR_AND_NUCLEOTIDE_SUGAR_METABOLISM	6	0.314815	0.953947	0.483431	0.638606
KEGG_GLYCINE_SERINE_AND_THREONINE_METABOLISM	7	0.290231	0.948423	0.505769	0.640543
KEGG_ABC_TRANSPORTERS	17	0.189947	0.944441	0.511066	0.639901
KEGG_PATHOGENIC_ESCHERICHIA_COLI_INFECTION	10	0.246803	0.94258	0.511765	0.635961
KEGG_GLYCOSAMINOGLYCAN_BIOSYNTHESIS_CHONDROITIN_SULFATE	5	0.344654	0.934123	0.522267	0.642607
KEGG_ECM_RECEPTOR_INTERACTION	33	0.13714	0.920896	0.538934	0.656867
KEGG_COMPLEMENT_AND_COAGULATION_CASCADES	14	0.203539	0.909217	0.56926	0.669191
KEGG_VIBRIO_CHOLERAE_INFECTION	11	0.217606	0.892155	0.586345	0.690236
KEGG_GLYCOLYSIS_GLUCONEOGENESIS	12	0.212252	0.883507	0.596838	0.696931
KEGG_ARRHYTHMOGENIC_RIGHT_VENTRICULAR_CARDIOMYOPATHY_ARVC	27	0.143612	0.877314	0.619231	0.699718
KEGG_LINOLEIC_ACID_METABOLISM	7	0.252772	0.832339	0.658586	0.76694
KEGG_PYRUVATE_METABOLISM	8	0.23155	0.804096	0.69863	0.804944
KEGG_PROPANOATE_METABOLISM	10	0.201151	0.784406	0.715953	0.828111
KEGG_LEISHMANIA_INFECTION	11	0.197953	0.782556	0.73428	0.822847
KEGG_PPAR_SIGNALING_PATHWAY	8	0.223802	0.761173	0.778926	0.84671
KEGG_BETA_ALANINE_METABOLISM	5	0.254772	0.70634	0.845691	0.915448
KEGG_LYSINE_DEGRADATION	7	0.212712	0.69432	0.870229	0.922745
KEGG_ANTIGEN_PROCESSING_AND_PRESENTATION	8	0.198403	0.694213	0.861111	0.914092
KEGG_N_GLYCAN_BIOSYNTHESIS	8	0.182588	0.647725	0.89391	0.9585
KEGG_TYROSINE_METABOLISM	8	0.182907	0.638062	0.907127	0.958459
KEGG_PROTEASOME	5	0.225279	0.630868	0.910387	0.955923
KEGG_TRYPTOPHAN_METABOLISM	7	0.181914	0.597279	0.959514	0.975828
KEGG_SELENOAMINO_ACID_METABOLISM	5	0.201979	0.563551	0.96371	0.989031
KEGG_GRAFT_VERSUS_HOST_DISEASE	5	0.197574	0.5612	0.972056	0.981595
KEGG_RNA_DEGRADATION	6	0.181034	0.54423	0.962818	0.980997
KEGG_FRUCTOSE_AND_MANNOSE_METABOLISM	7	0.138431	0.454766	0.993737	0.99599
Colored in yellow significant pathways with FDR<=0.1
In bold the pathways identified in our study (Lasorsa et al.)
Enrichment Score (ES)
Normalized Enrichment Score (NES)

## Sheet: Suppl Table 4c Sausen et al.
Supplementary Table 4c. Genome GSEA pathway analysis combined with *mutational analysis (CHASM 3.2)
*The anlysis was performed using the list of somatic mutations found in ultra-high-risk neuroblastomas by Sausen et al. Nat Genet 2013
NAME	SIZE	ES	NES	NOM p-val	FDR q-val
KEGG_PATHWAYS_IN_CANCER	7	0.323935	1.05244	0.359756	1
KEGG_REGULATION_OF_ACTIN_CYTOSKELETON	5	0.291304	0.796157	0.721443	1
KEGG_FOCAL_ADHESION	7	0.245614	0.793072	0.703252	0.732735
In bold the pathways identified in our study
Enrichment Score (ES)
Normalized Enrichment Score (NES)

## Sheet: Suppl Table 4d Molenaar et al.
Supplementary Table 4d. Genome GSEA pathway analysis combined with *mutational analysis (CHASM 3.2)
*The anlysis was performed using the list of somatic mutations found in ultra-high-risk neuroblastomas by Molenaar et al. Nature 2012
NAME	SIZE	ES	NES	NOM p-val	FDR q-val
KEGG_REGULATION_OF_ACTIN_CYTOSKELETON	5	0.549	1.523	0.05	0.311
KEGG_PATHWAYS_IN_CANCER	5	0.425	1.176	0.269	0.654
KEGG_HYPERTROPHIC_CARDIOMYOPATHY_HCM	6	0.382	1.163	0.277	0.451
KEGG_DILATED_CARDIOMYOPATHY	5	0.381	1.057	0.373	0.464
KEGG_PURINE_METABOLISM	5	0.321	0.907	0.533	0.559
Colored in yellow significant pathways with Nominal P<=0.05
In bold the pathways identified in our study
Enrichment Score (ES)
Normalized Enrichment Score (NES)
