# Supplementary material for: Exome and deep sequencing of clinically aggressive neuroblastoma reveal somatic mutations that affect key pathways involved in cancer progression
Source: Oncotarget. 2016 Mar 18;7(16):21840–52. doi: 10.18632/oncotarget.8187 (PMC5008327; doi:10.18632/oncotarget.8187)
Supplement: Supplementary file 6 [file oncotarget-07-21840-s006.xlsx]

## Sheet: Suppl Table 5a HR-Event3
Supplementary Table 5a. KEGG pathway analysis of the differentially expressed genes between
322 low risk and 113 HR-Event3 patients (high-risk individuals with any adverse event within 36 months from diagnosis)
Kegg Pathway	Genes in the pathway	Significant Gene set	P-value
over-representation	135	76	1.5e-14
Cell_adhesion_molecules__CAMs_
over-representation	86	51	2.1e-11
Hematopoietic_cell_lineage
over-representation	115	61	3.5e-10
Toxoplasmosis
over-representation	88	50	4e-10
NF_kappa_B_signaling_pathway
over-representation	204	94	5.6e-10
Focal_adhesion
over-representation	64	39	1.6e-09
Inflammatory_bowel_disease__IBD_
over-representation	68	40	5.5e-09
Leishmaniasis
over-representation	181	83	8.9e-09
Chemokine_signaling_pathway
over-representation	87	47	1.9e-08
Rheumatoid_arthritis
over-representation	58	35	1.9e-08
Viral_myocarditis
over-representation	126	62	2.1e-08
Osteoclast_differentiation
over-representation	121	60	2.4e-08
Natural_killer_cell_mediated_cytotoxicity
over-representation	256	107	6.1e-08
Cytokine_cytokine_receptor_interaction
over-representation	51	31	1e-07
Staphylococcus_aureus_infection
over-representation	39	25	3.9e-07
Graft_versus_host_disease
over-representation	109	53	4.4e-07
TNF_signaling_pathway
over-representation	37	24	4.7e-07
Allograft_rejection
over-representation	147	66	1e-06
Phagosome
over-representation	220	91	1.2e-06
Ras_signaling_pathway
over-representation	85	43	1.3e-06
ECM_receptor_interaction
over-representation	43	26	1.5e-06
Type_I_diabetes_mellitus
over-representation	96	47	1.6e-06
Inflammatory_mediator_regulation_of_TRP_channels
over-representation	167	72	2.6e-06
Tuberculosis
over-representation	102	48	6.3e-06
T_cell_receptor_signaling_pathway
over-representation	89	43	7.9e-06
Dilated_cardiomyopathy
over-representation	165	70	7.9e-06
Influenza_A
over-representation	48	27	9e-06
Autoimmune_thyroid_disease
over-representation	84	41	9.2e-06
Apoptosis
over-representation	71	36	1e-05
Antigen_processing_and_presentation
over-representation	74	37	1.2e-05
Arrhythmogenic_right_ventricular_cardiomyopathy__ARVC_
over-representation	46	26	1.2e-05
Intestinal_immune_network_for_IgA_production
over-representation	108	49	2.1e-05
Amoebiasis
over-representation	149	63	2.8e-05
Jak_STAT_signaling_pathway
over-representation	336	124	2.8e-05
PI3K_Akt_signaling_pathway
over-representation	393	141	4.4e-05
Pathways_in_cancer
over-representation	254	97	4.7e-05
HTLV_I_infection
over-representation	211	83	4.8e-05
Endocytosis
over-representation	114	50	6e-05
Leukocyte_transendothelial_migration
over-representation	212	83	6e-05
Regulation_of_actin_cytoskeleton
over-representation	176	71	6.5e-05
Herpes_simplex_infection
over-representation	98	44	8.3e-05
Toll_like_receptor_signaling_pathway
over-representation	127	54	9.3e-05
Measles
over-representation	250	94	0.00013
MAPK_signaling_pathway
over-representation	83	38	0.00016
Hypertrophic_cardiomyopathy__HCM_
over-representation	127	53	0.00021
Platelet_activation
over-representation	88	39	0.00033
Fc_gamma_R_mediated_phagocytosis
over-representation	199	76	0.00036
Proteoglycans_in_cancer
over-representation	196	75	0.00037
Epstein_Barr_virus_infection
over-representation	154	61	0.00045
Oxytocin_signaling_pathway
over-representation	30	17	0.0005
Asthma
over-representation	67	31	0.00055
Fc_epsilon_RI_signaling_pathway
over-representation	84	37	0.00057
Small_cell_lung_cancer
over-representation	102	43	0.0007
Chagas_disease__American_trypanosomiasis_
over-representation	69	31	0.0011
B_cell_receptor_signaling_pathway
over-representation	72	32	0.0012
Pertussis
over-representation	110	45	0.0012
Serotonergic_synapse
over-representation	56	26	0.0016
NOD_like_receptor_signaling_pathway
over-representation	76	33	0.0017
Bacterial_invasion_of_epithelial_cells
over-representation	82	35	0.0018
Salmonella_infection
over-representation	109	44	0.002
Cholinergic_synapse
over-representation	94	39	0.002
Circadian_entrainment
over-representation	119	47	0.0025
Thyroid_hormone_signaling_pathway
over-representation	210	76	0.0026
Rap1_signaling_pathway
over-representation	55	25	0.003
Acute_myeloid_leukemia
over-representation	139	53	0.0035
Hepatitis_B
over-representation	56	25	0.0043
Cytosolic_DNA_sensing_pathway
over-representation	59	26	0.0045
VEGF_signaling_pathway
over-representation	172	63	0.0047
Transcriptional_misregulation_in_cancer
over-representation	86	35	0.0054
GABAergic_synapse
over-representation	129	49	0.0056
Dopaminergic_synapse
over-representation	114	44	0.0062
Vascular_smooth_muscle_contraction
over-representation	81	33	0.0069
Phosphatidylinositol_signaling_system
over-representation	52	23	0.0075
Legionellosis
over-representation	47	21	0.0095
Malaria
over-representation	48	21	0.01
Notch_signaling_pathway
over-representation	36	17	0.01
Primary_immunodeficiency
over-representation	65	27	0.01
RIG_I_like_receptor_signaling_pathway
over-representation	44	19	0.02
ABC_transporters
over-representation	148	53	0.02
Adrenergic_signaling_in_cardiomyocytes
over-representation	97	37	0.02
Choline_metabolism_in_cancer
over-representation	67	27	0.02
Epithelial_cell_signaling_in_Helicobacter_pylori_infection
over-representation	64	26	0.02
Glioma
over-representation	88	34	0.02
GnRH_signaling_pathway
over-representation	70	28	0.02
Prolactin_signaling_pathway
over-representation	99	37	0.02
Retrograde_endocannabinoid_signaling
over-representation	48	20	0.03
Endocrine_and_other_factor_regulated_calcium_reabsorption
over-representation	73	28	0.04
Adherens_junction
over-representation	34	15	0.04
African_trypanosomiasis
over-representation	40	17	0.04
Ether_lipid_metabolism
over-representation	111	40	0.04
Glutamatergic_synapse
over-representation	58	23	0.04
Long_term_depression
over-representation	86	32	0.04
Salivary_secretion
over-representation	196	66	0.04
cAMP_signaling_pathway
In yellow the pathways implicated in cell invasion and migration of tumor

## Sheet: Suppl Table 5b HR-Event1.5
Supplementary Table 5b. KEGG pathway analysis of the differentially expressed genes between
322 low risk and 74 HR-Event1.5 patients (high-risk individuals with any adverse event within 18 months from diagnosis)
Kegg Pathway	Genes in the pathway	Significant Gene set	P-value
over-representation	136	56	6.8e-12
Cell_adhesion_molecules__CAMs_
over-representation	51	26	4.2e-09
Staphylococcus_aureus_infection
over-representation	37	20	5.7e-08
Allograft_rejection
over-representation	255	80	5.7e-08
Cytokine_cytokine_receptor_interaction
over-representation	58	27	6e-08
Viral_myocarditis
over-representation	68	30	7.6e-08
Leishmaniasis
over-representation	86	35	1.4e-07
Hematopoietic_cell_lineage
over-representation	46	22	5.6e-07
Intestinal_immune_network_for_IgA_production
over-representation	204	65	5.8e-07
Focal_adhesion
over-representation	115	42	6.5e-07
Toxoplasmosis
over-representation	87	34	9.3e-07
Rheumatoid_arthritis
over-representation	253	76	1.3e-06
HTLV_I_infection
over-representation	64	27	1.6e-06
Inflammatory_bowel_disease__IBD_
over-representation	39	19	2.4e-06
Graft_versus_host_disease
over-representation	120	42	3.2e-06
Natural_killer_cell_mediated_cytotoxicity
over-representation	47	21	6.7e-06
Autoimmune_thyroid_disease
over-representation	71	28	7.6e-06
Antigen_processing_and_presentation
over-representation	87	32	1.4e-05
NF_kappa_B_signaling_pathway
over-representation	85	31	2.5e-05
ECM_receptor_interaction
over-representation	43	19	2.6e-05
Type_I_diabetes_mellitus
over-representation	88	31	6.5e-05
Fc_gamma_R_mediated_phagocytosis
over-representation	334	89	6.9e-05
PI3K_Akt_signaling_pathway
over-representation	181	53	0.00016
Chemokine_signaling_pathway
over-representation	194	56	0.00016
Epstein_Barr_virus_infection
over-representation	148	45	0.00018
Phagosome
over-representation	73	26	0.00022
Arrhythmogenic_right_ventricular_cardiomyopathy__ARVC_
over-representation	108	35	0.00022
TNF_signaling_pathway
over-representation	220	61	0.00033
Ras_signaling_pathway
over-representation	114	36	0.00035
Leukocyte_transendothelial_migration
over-representation	84	28	0.00057
Apoptosis
over-representation	26	12	0.00061
Dorso_ventral_axis_formation
over-representation	126	38	0.00078
Osteoclast_differentiation
over-representation	108	33	0.0014
Amoebiasis
over-representation	212	57	0.0014
Regulation_of_actin_cytoskeleton
over-representation	89	28	0.002
Dilated_cardiomyopathy
over-representation	172	47	0.0027
Transcriptional_misregulation_in_cancer
over-representation	55	19	0.0031
Acute_myeloid_leukemia
over-representation	59	20	0.0033
VEGF_signaling_pathway
over-representation	72	23	0.0043
Pertussis
over-representation	30	12	0.0045
Asthma
over-representation	97	29	0.0045
Choline_metabolism_in_cancer
over-representation	127	36	0.0045
Platelet_activation
over-representation	167	45	0.0047
Tuberculosis
over-representation	69	22	0.0055
B_cell_receptor_signaling_pathway
over-representation	174	46	0.0067
Herpes_simplex_infection
over-representation	96	28	0.0083
Inflammatory_mediator_regulation_of_TRP_channels
over-representation	211	53	0.01
Endocytosis
over-representation	164	43	0.01
Influenza_A
over-representation	56	18	0.01
NOD_like_receptor_signaling_pathway
over-representation	48	16	0.01
Ovarian_steroidogenesis
over-representation	54	17	0.02
Cytosolic_DNA_sensing_pathway
over-representation	67	20	0.02
Fc_epsilon_RI_signaling_pathway
over-representation	19	8	0.02
Glycosaminoglycan_degradation
over-representation	83	24	0.02
Hypertrophic_cardiomyopathy__HCM_
over-representation	146	38	0.02
MicroRNAs_in_cancer
over-representation	391	90	0.02
Pathways_in_cancer
over-representation	87	25	0.02
Protein_digestion_and_absorption
over-representation	199	49	0.02
Proteoglycans_in_cancer
over-representation	96	27	0.02
Toll_like_receptor_signaling_pathway
over-representation	44	14	0.03
ABC_transporters
over-representation	73	21	0.03
Adherens_junction
over-representation	48	15	0.03
Endocrine_and_other_factor_regulated_calcium_reabsorption
over-representation	52	16	0.03
Legionellosis
over-representation	47	15	0.03
Malaria
over-representation	154	39	0.03
Oxytocin_signaling_pathway
over-representation	114	30	0.03
Vascular_smooth_muscle_contraction
over-representation	102	27	0.04
Chagas_disease__American_trypanosomiasis_
over-representation	210	50	0.04
Rap1_signaling_pathway
In yellow the pathways implicated in cell invasion and migration of tumor

## Sheet: Suppl Table 5c HR-Event3
Supplementary Table 5c. Genes differently expressed between 322 low risk (LR)
and 113 HR-Event3 patients (high-risk individuals with any adverse event within 36 months from diagnosis)
Probeset	HUGO	R-value	FDR	Direction of association
UKv4_A_23_P208779	EPS8L1	-0.687	8.86627e-58	HR-Event3<LR
UKv4_A_23_P396765	PGM2L1	-0.677	1.34505e-55	HR-Event3<LR
UKv4_A_24_P577694	ADCY1	-0.667	1.37305e-53	HR-Event3<LR
UKv4_A_23_P141180	TOM1L2	-0.639	1.11001e-47	HR-Event3<LR
UKv4_A_23_P156180	SLC22A4	-0.618	1.30652e-43	HR-Event3<LR
UKv4_A_23_P501831	C5orf4	-0.617	1.47916e-43	HR-Event3<LR
UKv4_A_23_P201287	KIF1B	-0.608	5.98056e-42	HR-Event3<LR
UKv4_A_32_P173357	LOC439938	-0.608	6.51241e-42	HR-Event3<LR
UKv4_A_24_P32672	MRPL11	0.602	5.73002e-41	HR-Event3>=LR
UKv4_A_23_P5422	TTC21B	-0.602	5.79756e-41	HR-Event3<LR
UKv4_A_23_P164341	VAMP2	-0.585	4.83009e-38	HR-Event3<LR
UKv4_A_23_P105862	FRY	-0.583	1.04013e-37	HR-Event3<LR
UKv4_A_23_P214766	HIVEP2	-0.58	2.32042e-37	HR-Event3<LR
UKv4_A_23_P406122	C20orf194	-0.579	3.19627e-37	HR-Event3<LR
UKv4_A_23_P303718	DST	-0.572	5.23974e-36	HR-Event3<LR
UKv4_A_23_P122976	GNAI1	-0.568	2.15718e-35	HR-Event3<LR
UKv4_A_24_P867111	LOC283177	-0.567	2.71752e-35	HR-Event3<LR
UKv4_A_23_P159764	POF1B	-0.566	3.66036e-35	HR-Event3<LR
UKv4_A_23_P314120	CHKB	-0.566	3.6861e-35	HR-Event3<LR
UKv4_A_23_P42784	STK31	-0.566	3.78478e-35	HR-Event3<LR
UKv4_A_23_P55107	ULK2	-0.565	4.27063e-35	HR-Event3<LR
UKv4_A_23_P120048	BAZ2B	-0.564	5.55553e-35	HR-Event3<LR
UKv4_A_24_P356406	PAFAH1B1	-0.564	6.42805e-35	HR-Event3<LR
UKv4_A_24_P252364	NRCAM	-0.563	9.20273e-35	HR-Event3<LR
UKv4_A_23_P14083	AMIGO2	-0.562	9.28751e-35	HR-Event3<LR
UKv4_A_23_P96285	REEP1	-0.562	1.18049e-34	HR-Event3<LR
UKv4_A_23_P24555	PHLDB1	-0.561	1.53186e-34	HR-Event3<LR
UKv4_A_23_P57829	CPNE9	-0.561	1.597e-34	HR-Event3<LR
UKv4_A_32_P229221	GRID2	-0.664	3.11007e-34	HR-Event3<LR
UKv4_A_24_P664850	ST8SIA2	-0.558	3.88716e-34	HR-Event3<LR
UKv4_Hs159608.3	ALDH3A2	-0.556	7.0982e-34	HR-Event3<LR
UKv4_A_23_P71328	MATN2	-0.555	1.0375e-33	HR-Event3<LR
UKv4_A_32_P90709	CEP85L	-0.554	1.18872e-33	HR-Event3<LR
UKv4_A_23_P374767	UBE2D4	-0.551	3.6253e-33	HR-Event3<LR
UKv4_A_24_P772488	PLXNA4	-0.663	3.98635e-33	HR-Event3<LR
UKv4_A_23_P78122	TIAF1	-0.55	4.77652e-33	HR-Event3<LR
UKv4_A_24_P342591	RERE	-0.549	7.56618e-33	HR-Event3<LR
UKv4_A_23_P89310	EPN2	-0.548	8.21496e-33	HR-Event3<LR
UKv4_A_23_P107295	LRRC37B	-0.547	1.29397e-32	HR-Event3<LR
UKv4_A_24_P355626	ABCG4	-0.547	1.29884e-32	HR-Event3<LR
UKv4_A_23_P168669	CROT	-0.546	1.73292e-32	HR-Event3<LR
UKv4_A_23_P347632	MTSS1	-0.545	2.54548e-32	HR-Event3<LR
UKv4_A_32_P159234	KIAA1456	-0.545	2.70039e-32	HR-Event3<LR
UKv4_A_23_P58796	RGMB	-0.543	5.00657e-32	HR-Event3<LR
UKv4_A_23_P200801	PDE4DIP	-0.543	5.04827e-32	HR-Event3<LR
UKv4_A_24_P98524	PPP3CB	-0.542	5.68329e-32	HR-Event3<LR
UKv4_A_23_P104741	KIRREL3	-0.541	7.63242e-32	HR-Event3<LR
UKv4_A_32_P104478	FGD6	-0.54	1.08576e-31	HR-Event3<LR
UKv4_A_32_P4981	CAMTA1	-0.673	1.10911e-31	HR-Event3<LR
UKv4_A_23_P88106	MCF2L	-0.539	1.40747e-31	HR-Event3<LR
UKv4_A_23_P385263	CHD5	-0.672	2.23268e-31	HR-Event3<LR
UKv4_A_24_P56363	CAB39L	-0.538	2.23332e-31	HR-Event3<LR
UKv4_A_23_P96325	ERCC6L	0.538	2.23916e-31	HR-Event3>=LR
UKv4_A_23_P501372	SMCR7	-0.537	2.57972e-31	HR-Event3<LR
UKv4_A_24_P170774	LRCH1	-0.537	2.91654e-31	HR-Event3<LR
UKv4_A_24_P942211	SLC35E2B	-0.536	3.63506e-31	HR-Event3<LR
UKv4_A_32_P141768	AGPAT4	-0.535	4.51049e-31	HR-Event3<LR
UKv4_A_23_P53891	KLF5	-0.533	9.42942e-31	HR-Event3<LR
UKv4_A_24_P116351	SIVA1	0.529	2.85383e-30	HR-Event3>=LR
UKv4_A_32_P101570	SUGT1P3	-0.529	3.00744e-30	HR-Event3<LR
UKv4_A_23_P149626	PLEKHG5	-0.645	3.09701e-30	HR-Event3<LR
UKv4_A_23_P78108	ALDOC	-0.528	3.97667e-30	HR-Event3<LR
UKv4_A_24_P84898	FEN1	0.528	4.49856e-30	HR-Event3>=LR
UKv4_A_24_P878419	HMGB3P5	0.527	5.63362e-30	HR-Event3>=LR
UKv4_A_23_P87401	GDPD5	-0.647	5.79205e-30	HR-Event3<LR
UKv4_A_32_P109296	TICRR	0.526	8.2738e-30	HR-Event3>=LR
UKv4_A_23_P39647	SLC4A3	-0.525	8.98582e-30	HR-Event3<LR
UKv4_A_23_P69537	NMU	0.525	9.17228e-30	HR-Event3>=LR
UKv4_A_23_P385034	E2F3	0.525	9.58955e-30	HR-Event3>=LR
UKv4_A_24_P98021	MAP7	-0.634	1.25832e-29	HR-Event3<LR
UKv4_A_23_P365817	PPP1R14B	0.524	1.32886e-29	HR-Event3>=LR
UKv4_A_23_P49597	PLSCR3	-0.524	1.46344e-29	HR-Event3<LR
UKv4_A_23_P118815	BIRC5	0.507	1.61725e-29	HR-Event3>=LR
UKv4_A_23_P70297	ANKRD6	-0.521	2.71104e-29	HR-Event3<LR
UKv4_A_24_P861099	LINC00340	-0.521	2.7177e-29	HR-Event3<LR
UKv4_A_23_P373119	HMGB3P1	0.521	2.74217e-29	HR-Event3>=LR
UKv4_A_32_P88415	MYOZ3	0.521	2.75944e-29	HR-Event3>=LR
UKv4_A_23_P204019	CACNB3	-0.521	3.37395e-29	HR-Event3<LR
UKv4_A_24_P788227	DUXAP10	0.521	3.41195e-29	HR-Event3>=LR
UKv4_A_23_P51051	ZNF142	-0.52	4.39443e-29	HR-Event3<LR
UKv4_A_23_P111604	NXPH1	-0.52	4.58525e-29	HR-Event3<LR
UKv4_A_32_P140742	FAM228A	-0.646	6.1516e-29	HR-Event3<LR
UKv4_A_23_P133123	MND1	0.518	7.1847e-29	HR-Event3>=LR
UKv4_A_23_P55076	INPP5K	-0.518	7.48166e-29	HR-Event3<LR
UKv4_A_24_P920207	ARHGAP23	-0.517	8.38739e-29	HR-Event3<LR
UKv4_A_23_P100711	PMP22	-0.662	9.26734e-29	HR-Event3<LR
UKv4_A_23_P115608	ARHGAP21	-0.517	9.34079e-29	HR-Event3<LR
UKv4_A_23_P217236	HMGB3	0.517	1.0117e-28	HR-Event3>=LR
UKv4_A_23_P156748	ANKS1A	-0.515	1.49886e-28	HR-Event3<LR
UKv4_A_23_P153797	NCAN	0.515	1.55173e-28	HR-Event3>=LR
UKv4_A_24_P246406	FAM69A	-0.515	1.86285e-28	HR-Event3<LR
UKv4_A_24_P181108	WDR74	0.515	1.86646e-28	HR-Event3>=LR
UKv4_A_23_P365189	CAMTA2	-0.629	2.41786e-28	HR-Event3<LR
UKv4_A_23_P350698	ANKFN1	-0.611	2.81503e-28	HR-Event3<LR
UKv4_A_23_P382	ARHGEF10L	-0.643	3.06961e-28	HR-Event3<LR
UKv4_A_23_P422083	TMEM55A	-0.513	3.1039e-28	HR-Event3<LR
UKv4_A_23_P26878	NDEL1	-0.512	3.7208e-28	HR-Event3<LR
UKv4_A_23_P17074	CCDC115	-0.512	4.33309e-28	HR-Event3<LR
UKv4_A_23_P155257	FOXP1	-0.512	4.34694e-28	HR-Event3<LR
UKv4_A_23_P259594	AKAP7	-0.495	5.13553e-28	HR-Event3<LR
UKv4_A_32_P183367	CELF4	-0.511	5.17375e-28	HR-Event3<LR
UKv4_A_24_P129232	SERINC1	-0.511	5.17554e-28	HR-Event3<LR
UKv4_A_24_P29401	PIK3R1	-0.597	5.5189e-28	HR-Event3<LR
UKv4_A_24_P104407	SYNM	-0.51	6.14752e-28	HR-Event3<LR
UKv4_A_23_P167970	FRS3	-0.51	6.60616e-28	HR-Event3<LR
UKv4_A_23_P343411	AGRN	-0.635	7.16255e-28	HR-Event3<LR
UKv4_A_32_P117693	FAM19A1	-0.509	8.02689e-28	HR-Event3<LR
UKv4_A_24_P273799	ZNF641	-0.509	8.23252e-28	HR-Event3<LR
UKv4_A_23_P215883	NCALD	-0.509	9.49616e-28	HR-Event3<LR
UKv4_A_23_P333683	IGSF10	-0.508	1.04881e-27	HR-Event3<LR
UKv4_A_23_P208880	UHRF1	0.507	1.60717e-27	HR-Event3>=LR
UKv4_A_23_P252163	DAPK1	-0.506	1.85633e-27	HR-Event3<LR
UKv4_A_23_P134734	SYBU	-0.506	1.95341e-27	HR-Event3<LR
UKv4_A_23_P104651	CDCA5	0.491	2.06154e-27	HR-Event3>=LR
UKv4_A_23_P80032	E2F1	0.482	2.0958e-27	HR-Event3>=LR
UKv4_A_23_P11341	FAM104B	0.505	2.33697e-27	HR-Event3>=LR
UKv4_A_24_P92256	SGSM2	-0.504	3.692e-27	HR-Event3<LR
UKv4_A_32_P134657	GLTSCR1L	-0.503	5.16411e-27	HR-Event3<LR
UKv4_A_23_P390958	PCDHB18	-0.502	5.69139e-27	HR-Event3<LR
UKv4_A_23_P150931	LMBR1L	-0.502	6.08791e-27	HR-Event3<LR
UKv4_A_23_P95960	POLR3D	0.502	6.67803e-27	HR-Event3>=LR
UKv4_A_23_P201079	PRDM2	-0.632	6.68975e-27	HR-Event3<LR
UKv4_A_23_P164826	RNASEH2A	0.502	6.71684e-27	HR-Event3>=LR
UKv4_A_23_P50974	HECW2	-0.501	7.4283e-27	HR-Event3<LR
UKv4_A_23_P207620	ANKFY1	-0.585	8.16149e-27	HR-Event3<LR
UKv4_A_23_P4353	WSB1	-0.605	8.7346e-27	HR-Event3<LR
UKv4_A_24_P576506	SPRN	-0.606	1.05885e-26	HR-Event3<LR
UKv4_A_23_P37704	CDT1	0.5	1.13656e-26	HR-Event3>=LR
UKv4_A_23_P214139	REV3L	-0.499	1.24562e-26	HR-Event3<LR
UKv4_A_23_P55319	FLOT2	-0.498	2.07037e-26	HR-Event3<LR
UKv4_A_32_P22401	MAP7D1	-0.597	2.12381e-26	HR-Event3<LR
UKv4_A_23_P71727	CKS2	0.496	2.77048e-26	HR-Event3>=LR
UKv4_A_23_P160828	C1orf159	-0.496	2.83354e-26	HR-Event3<LR
UKv4_A_24_P69691	ZNF25	-0.496	2.92054e-26	HR-Event3<LR
UKv4_A_23_P331670	PYGB	-0.496	2.94004e-26	HR-Event3<LR
UKv4_A_32_P204169	TTLL7	-0.599	2.94397e-26	HR-Event3<LR
UKv4_A_23_P3946	NT5M	-0.496	3.18724e-26	HR-Event3<LR
UKv4_A_32_P171328	UBE2S	0.578	3.30846e-26	HR-Event3>=LR
UKv4_A_24_P57977	SRCIN1	-0.588	3.6161e-26	HR-Event3<LR
UKv4_A_23_P207911	TRPV2	-0.603	3.98931e-26	HR-Event3<LR
UKv4_A_32_P122373	MST1L	-0.494	4.88173e-26	HR-Event3<LR
UKv4_A_32_P64122	C17orf89	0.494	5.70528e-26	HR-Event3>=LR
UKv4_A_24_P349648	LOC643562	-0.493	6.44882e-26	HR-Event3<LR
UKv4_A_23_P500861	SYNE1	-0.493	7.04803e-26	HR-Event3<LR
UKv4_A_24_P413884	CENPA	0.493	7.17052e-26	HR-Event3>=LR
UKv4_A_23_P351837	KLHL35	-0.493	7.31213e-26	HR-Event3<LR
UKv4_A_23_P81241	NDFIP1	-0.493	7.55266e-26	HR-Event3<LR
UKv4_A_23_P97736	NCDN	-0.493	7.56845e-26	HR-Event3<LR
UKv4_A_23_P318432	PKD1L1	-0.492	8.07041e-26	HR-Event3<LR
UKv4_A_24_P297539	UBE2C	0.455	8.5033e-26	HR-Event3>=LR
UKv4_A_23_P42882	CAMK2B	-0.575	8.70162e-26	HR-Event3<LR
UKv4_A_23_P156562	CRIP3	-0.492	9.52447e-26	HR-Event3<LR
UKv4_A_32_P4595	SGCD	-0.572	9.58733e-26	HR-Event3<LR
UKv4_A_23_P131866	AURKA	0.491	1.2208e-25	HR-Event3>=LR
UKv4_A_23_P385199	EPHA10	-0.491	1.27648e-25	HR-Event3<LR
UKv4_A_23_P163306	CGNL1	-0.617	1.3869e-25	HR-Event3<LR
UKv4_A_24_P132470	ESYT2	-0.49	1.64302e-25	HR-Event3<LR
UKv4_Hs103535.1	LOC157503	-0.489	1.7053e-25	HR-Event3<LR
UKv4_A_32_P116857	PDE11A	-0.489	1.75711e-25	HR-Event3<LR
UKv4_A_23_P357316	UPP2	-0.489	1.89765e-25	HR-Event3<LR
UKv4_A_23_P132595	VGLL4	-0.489	1.89977e-25	HR-Event3<LR
UKv4_A_23_P14482	C14orf166	0.489	2.13642e-25	HR-Event3>=LR
UKv4_A_23_P23303	EXO1	0.488	2.33611e-25	HR-Event3>=LR
UKv4_A_23_P59338	PDE7B	-0.488	2.6472e-25	HR-Event3<LR
UKv4_A_24_P400324	THSD7A	-0.487	2.98673e-25	HR-Event3<LR
UKv4_A_32_P151800	FAM72D	0.487	3.22205e-25	HR-Event3>=LR
UKv4_A_24_P93948	KIF5A	-0.575	3.40425e-25	HR-Event3<LR
UKv4_A_23_P58280	GAR1	0.486	3.80548e-25	HR-Event3>=LR
UKv4_A_23_P214944	ALDH8A1	-0.486	4.06288e-25	HR-Event3<LR
UKv4_A_23_P47728	MAP6	-0.486	4.55387e-25	HR-Event3<LR
UKv4_A_32_P103633	MCM2	0.485	5.05676e-25	HR-Event3>=LR
UKv4_A_32_P27706	HEATR2	-0.485	5.15532e-25	HR-Event3<LR
UKv4_A_23_P141248	SRR	-0.485	5.53328e-25	HR-Event3<LR
UKv4_A_23_P133470	PJA2	-0.485	6.01144e-25	HR-Event3<LR
UKv4_A_23_P11787	WNT4	-0.594	6.33445e-25	HR-Event3<LR
UKv4_A_23_P391778	MACF1	-0.578	6.95801e-25	HR-Event3<LR
UKv4_A_24_P230691	KIF13A	-0.597	7.72581e-25	HR-Event3<LR
UKv4_A_24_P196351	PLXNC1	-0.565	7.78053e-25	HR-Event3<LR
UKv4_A_23_P81121	EXOSC9	0.484	7.82045e-25	HR-Event3>=LR
UKv4_A_23_P90463	LSM7	0.483	7.8274e-25	HR-Event3>=LR
UKv4_A_23_P36076	SSRP1	0.483	7.96295e-25	HR-Event3>=LR
UKv4_A_23_P149121	DIRAS3	-0.483	7.99399e-25	HR-Event3<LR
UKv4_A_32_P53486	BOLA2B	0.483	8.1435e-25	HR-Event3>=LR
UKv4_A_23_P52806	BACE1	-0.483	8.58441e-25	HR-Event3<LR
UKv4_A_23_P420442	SEMA6D	-0.483	8.67121e-25	HR-Event3<LR
UKv4_A_24_P252310	FAM131B	-0.483	9.1152e-25	HR-Event3<LR
UKv4_A_23_P126291	SNRPE	0.482	1.05754e-24	HR-Event3>=LR
UKv4_A_23_P73170	NDST3	-0.482	1.05781e-24	HR-Event3<LR
UKv4_A_23_P125383	TMEFF2	-0.574	1.11858e-24	HR-Event3<LR
UKv4_A_23_P20832	SPTAN1	-0.482	1.21724e-24	HR-Event3<LR
UKv4_A_23_P400373	KANSL1L	-0.482	1.25688e-24	HR-Event3<LR
UKv4_A_24_P50890	PVRL1	-0.573	1.35342e-24	HR-Event3<LR
UKv4_A_32_P23989	TSC22D1-AS1	-0.481	1.35414e-24	HR-Event3<LR
UKv4_A_24_P336848	ACYP2	-0.57	1.38115e-24	HR-Event3<LR
UKv4_A_23_P123308	TEX15	0.481	1.44366e-24	HR-Event3>=LR
UKv4_A_23_P205841	MYO9A	-0.481	1.57774e-24	HR-Event3<LR
UKv4_A_23_P14343	AKAP6	-0.48	1.68592e-24	HR-Event3<LR
UKv4_A_23_P161918	CCDC86	0.48	1.94922e-24	HR-Event3>=LR
UKv4_A_23_P118722	ASGR1	-0.595	2.00425e-24	HR-Event3<LR
UKv4_A_24_P53519	CHAF1A	0.48	2.00863e-24	HR-Event3>=LR
UKv4_A_23_P57576	SULT4A1	-0.479	2.08598e-24	HR-Event3<LR
UKv4_A_23_P207742	THRA	-0.479	2.3713e-24	HR-Event3<LR
UKv4_A_24_P252033	SERAC1	-0.479	2.40172e-24	HR-Event3<LR
UKv4_A_23_P385861	CDCA2	0.479	2.48331e-24	HR-Event3>=LR
UKv4_A_23_P23748	WDR47	-0.56	2.6162e-24	HR-Event3<LR
UKv4_A_23_P7636	PTTG1	0.442	2.69109e-24	HR-Event3>=LR
UKv4_A_24_P62708	PRKACB	-0.583	2.70364e-24	HR-Event3<LR
UKv4_A_23_P10127	SFRP1	-0.478	2.88855e-24	HR-Event3<LR
UKv4_A_24_P236753	DOC2B	-0.575	3.09254e-24	HR-Event3<LR
UKv4_A_23_P37988	CPNE2	-0.596	3.10314e-24	HR-Event3<LR
UKv4_A_23_P360179	NEURL4	-0.478	3.17384e-24	HR-Event3<LR
UKv4_A_24_P337746	RABGEF1	-0.478	3.25081e-24	HR-Event3<LR
UKv4_A_23_P137434	RNF11	-0.604	3.56945e-24	HR-Event3<LR
UKv4_A_32_P196036	LOC643837	-0.572	3.58711e-24	HR-Event3<LR
UKv4_A_23_P155815	NCAPG	0.477	3.8956e-24	HR-Event3>=LR
UKv4_A_23_P34804	NTRK1	-0.667	3.94412e-24	HR-Event3<LR
UKv4_A_23_P88909	SYNGR3	-0.477	4.11289e-24	HR-Event3<LR
UKv4_A_23_P8297	SCML4	-0.567	4.51093e-24	HR-Event3<LR
UKv4_A_23_P350045	REEP5	-0.569	4.51904e-24	HR-Event3<LR
UKv4_A_23_P156861	RGS17	-0.476	4.66852e-24	HR-Event3<LR
UKv4_A_23_P65757	CCNB2	0.457	4.81727e-24	HR-Event3>=LR
UKv4_A_32_P28402	LRRC37BP1	-0.476	5.03446e-24	HR-Event3<LR
UKv4_A_23_P321349	SAAL1	0.567	5.54246e-24	HR-Event3>=LR
UKv4_A_23_P100654	ZBTB4	-0.562	5.55806e-24	HR-Event3<LR
UKv4_A_24_P202978	MTMR3	-0.475	5.56784e-24	HR-Event3<LR
UKv4_A_24_P316904	C1orf170	-0.566	5.5679e-24	HR-Event3<LR
UKv4_A_23_P218358	FBXW10	-0.475	5.57226e-24	HR-Event3<LR
UKv4_A_23_P92441	MAD2L1	0.475	6.57738e-24	HR-Event3>=LR
UKv4_A_23_P48669	CDKN3	0.475	6.58034e-24	HR-Event3>=LR
UKv4_A_32_P1701	POLA1	0.475	6.70345e-24	HR-Event3>=LR
UKv4_A_32_P5673	FABP3	-0.579	6.83396e-24	HR-Event3<LR
UKv4_A_23_P132285	MPST	0.474	6.92313e-24	HR-Event3>=LR
UKv4_A_23_P39766	GLS	-0.591	6.94195e-24	HR-Event3<LR
UKv4_A_23_P17575	AHCY	0.585	6.94892e-24	HR-Event3>=LR
UKv4_A_32_P154473	KIF5C	-0.474	7.18641e-24	HR-Event3<LR
UKv4_A_24_P148796	MST1	-0.474	8.04084e-24	HR-Event3<LR
UKv4_A_24_P307724	FLJ33360	-0.474	8.3575e-24	HR-Event3<LR
UKv4_A_32_P506600	RAN	0.473	9.67502e-24	HR-Event3>=LR
UKv4_Hs170157.1	MYO5A	-0.55	1.07802e-23	HR-Event3<LR
UKv4_A_32_P148745	VWDE	-0.549	1.14887e-23	HR-Event3<LR
UKv4_A_32_P44453	INPP1	-0.582	1.20547e-23	HR-Event3<LR
UKv4_A_23_P157495	PPP3CC	-0.472	1.22154e-23	HR-Event3<LR
UKv4_A_24_P115774	BIRC2	-0.472	1.28285e-23	HR-Event3<LR
UKv4_A_23_P23234	LINC00260	-0.582	1.4001e-23	HR-Event3<LR
UKv4_A_23_P104804	ZBTB16	-0.55	1.45881e-23	HR-Event3<LR
UKv4_A_23_P75063	DYDC2	0.44	1.50706e-23	HR-Event3>=LR
UKv4_A_23_P349083	FCHO2	-0.471	1.58351e-23	HR-Event3<LR
UKv4_A_32_P340999	SYT2	-0.611	1.58498e-23	HR-Event3<LR
UKv4_A_24_P67681	HMGB3P27	0.55	1.61153e-23	HR-Event3>=LR
UKv4_A_24_P265856	SENP7	-0.471	1.69597e-23	HR-Event3<LR
UKv4_A_24_P71468	QPCT	-0.573	1.75091e-23	HR-Event3<LR
UKv4_A_23_P89056	NUP93	0.471	1.81544e-23	HR-Event3>=LR
UKv4_A_23_P165727	MSTN	-0.471	1.82663e-23	HR-Event3<LR
UKv4_A_23_P379634	SLFNL1	-0.553	2.00614e-23	HR-Event3<LR
UKv4_A_23_P88740	CENPN	0.47	2.14585e-23	HR-Event3>=LR
UKv4_A_23_P4536	EPB41L3	-0.561	2.20198e-23	HR-Event3<LR
UKv4_A_23_P411102	DLG4	-0.47	2.26238e-23	HR-Event3<LR
UKv4_A_23_P79426	CAB39	-0.47	2.26852e-23	HR-Event3<LR
UKv4_A_23_P148475	KIF4A	0.469	2.45904e-23	HR-Event3>=LR
UKv4_A_23_P51019	SCN2A	-0.583	2.66111e-23	HR-Event3<LR
UKv4_A_32_P215100	FLJ26850	-0.469	2.77091e-23	HR-Event3<LR
UKv4_A_32_P359110	KLHL17	-0.468	3.00677e-23	HR-Event3<LR
UKv4_A_23_P116081	RNASEH2C	0.468	3.16344e-23	HR-Event3>=LR
UKv4_A_23_P30567	CRHBP	-0.468	3.28118e-23	HR-Event3<LR
UKv4_A_23_P416289	DIXDC1	-0.468	3.38326e-23	HR-Event3<LR
UKv4_A_23_P112883	NRBP2	-0.594	3.85488e-23	HR-Event3<LR
UKv4_A_23_P111737	RAMP3	-0.584	3.97848e-23	HR-Event3<LR
UKv4_A_23_P57379	CDC45	0.427	4.2631e-23	HR-Event3>=LR
UKv4_A_23_P405175	CNST	-0.545	4.3728e-23	HR-Event3<LR
UKv4_A_23_P76598	EFHA1	-0.467	4.56883e-23	HR-Event3<LR
UKv4_A_24_P102981	DNAJB2	-0.56	4.68189e-23	HR-Event3<LR
UKv4_A_23_P117068	SNRPF	0.568	4.78753e-23	HR-Event3>=LR
UKv4_A_23_P21033	GMPS	0.548	4.82258e-23	HR-Event3>=LR
UKv4_A_24_P346517	LRGUK	-0.543	5.17551e-23	HR-Event3<LR
UKv4_A_23_P117852	KIAA0101	0.448	5.33434e-23	HR-Event3>=LR
UKv4_A_23_P80295	SYN3	-0.553	5.34202e-23	HR-Event3<LR
UKv4_A_23_P392654	SPHKAP	-0.466	5.56044e-23	HR-Event3<LR
UKv4_A_24_P261052	MTMR9	-0.466	5.75127e-23	HR-Event3<LR
UKv4_A_23_P502274	MAPK11	-0.546	6.08207e-23	HR-Event3<LR
UKv4_A_24_P405205	ATP2B4	-0.587	6.22441e-23	HR-Event3<LR
UKv4_A_24_P325992	LIFR	-0.543	6.336e-23	HR-Event3<LR
UKv4_A_23_P205875	SCAND2	-0.465	6.69078e-23	HR-Event3<LR
UKv4_A_24_P933319	RAB3B	-0.635	7.04247e-23	HR-Event3<LR
UKv4_A_23_P90855	FARP2	-0.539	7.04379e-23	HR-Event3<LR
UKv4_A_23_P153757	LSM4	0.465	7.20568e-23	HR-Event3>=LR
UKv4_A_23_P102523	SPTBN1	-0.465	7.26217e-23	HR-Event3<LR
UKv4_A_23_P142560	ZEB2	-0.544	8.59698e-23	HR-Event3<LR
UKv4_A_23_P41280	PAICS	0.565	9.26718e-23	HR-Event3>=LR
UKv4_A_32_P119744	LOC344595	-0.544	9.5064e-23	HR-Event3<LR
UKv4_A_24_P551028	SPOPL	-0.464	9.52895e-23	HR-Event3<LR
UKv4_A_23_P46812	CPEB3	-0.54	1.13264e-22	HR-Event3<LR
UKv4_A_23_P46396	PTBP2	-0.463	1.16137e-22	HR-Event3<LR
UKv4_A_23_P250002	HACE1	-0.463	1.18751e-22	HR-Event3<LR
UKv4_A_23_P116602	USP35	-0.463	1.25347e-22	HR-Event3<LR
UKv4_A_32_P115606	PXK	-0.462	1.33002e-22	HR-Event3<LR
UKv4_A_23_P93938	NACAD	-0.462	1.37192e-22	HR-Event3<LR
UKv4_A_23_P338952	S100PBP	-0.567	1.43229e-22	HR-Event3<LR
UKv4_A_23_P28530	MFSD6	-0.462	1.60052e-22	HR-Event3<LR
UKv4_A_24_P376902	ICA1L	-0.548	1.65114e-22	HR-Event3<LR
UKv4_A_23_P116123	CHEK1	0.461	1.68902e-22	HR-Event3>=LR
UKv4_A_24_P753161	BMPR2	-0.461	1.69167e-22	HR-Event3<LR
UKv4_A_23_P212469	ENTPD3	-0.562	1.69335e-22	HR-Event3<LR
UKv4_A_23_P427083	CDRT4	-0.549	1.69385e-22	HR-Event3<LR
UKv4_A_23_P62868	EXOSC10	-0.546	1.7989e-22	HR-Event3<LR
UKv4_A_23_P30358	PSD2	-0.557	2.02028e-22	HR-Event3<LR
UKv4_A_32_P134007	XKR4	-0.592	2.04071e-22	HR-Event3<LR
UKv4_A_23_P154786	MAP1LC3A	-0.561	2.11417e-22	HR-Event3<LR
UKv4_A_23_P250564	PRKCE	-0.46	2.1493e-22	HR-Event3<LR
UKv4_A_23_P40866	ZBTB20	-0.549	2.15387e-22	HR-Event3<LR
UKv4_A_23_P200507	CNIH4	0.565	2.15636e-22	HR-Event3>=LR
UKv4_A_23_P385105	PLCD4	-0.625	2.19998e-22	HR-Event3<LR
UKv4_A_32_P75284	KATNAL1	-0.555	2.37217e-22	HR-Event3<LR
UKv4_A_23_P47073	WDR37	-0.46	2.37541e-22	HR-Event3<LR
UKv4_A_32_P179740	ATXN7L1	-0.46	2.49514e-22	HR-Event3<LR
UKv4_A_23_P51187	PRKCZ	-0.624	2.58747e-22	HR-Event3<LR
UKv4_A_23_P58002	TCTA	-0.459	2.64095e-22	HR-Event3<LR
UKv4_A_24_P409219	CCDC132	-0.534	2.70712e-22	HR-Event3<LR
UKv4_A_23_P398005	NME2P1	0.459	2.70966e-22	HR-Event3>=LR
UKv4_A_23_P31489	URGCP	-0.459	3.13296e-22	HR-Event3<LR
UKv4_A_23_P81660	LMBRD1	-0.53	3.14583e-22	HR-Event3<LR
UKv4_A_24_P614362	FAM13A-AS1	-0.553	3.3126e-22	HR-Event3<LR
UKv4_A_23_P168951	ZHX2	-0.549	3.32573e-22	HR-Event3<LR
UKv4_A_23_P417144	RAI1	-0.458	3.48689e-22	HR-Event3<LR
UKv4_Hs371342.4	ATXN1	-0.539	3.60258e-22	HR-Event3<LR
UKv4_A_23_P130194	PYCR1	0.458	3.85978e-22	HR-Event3>=LR
UKv4_A_24_P60845	ACHE	-0.586	3.89034e-22	HR-Event3<LR
UKv4_A_23_P35995	CLMP	0.458	3.89073e-22	HR-Event3>=LR
UKv4_A_23_P87351	RRM1	0.458	3.90033e-22	HR-Event3>=LR
UKv4_A_23_P168761	PTPRZ1	-0.458	3.90617e-22	HR-Event3<LR
UKv4_A_23_P362148	DNER	-0.589	4.15707e-22	HR-Event3<LR
UKv4_A_23_P373724	PPFIBP1	-0.457	4.20232e-22	HR-Event3<LR
UKv4_A_32_P80455	RORB	-0.457	4.2043e-22	HR-Event3<LR
UKv4_A_24_P380679	C7orf53	-0.564	4.44112e-22	HR-Event3<LR
UKv4_A_23_P79661	CCDC93	-0.457	4.44164e-22	HR-Event3<LR
UKv4_A_23_P38446	POLDIP2	-0.457	4.46566e-22	HR-Event3<LR
UKv4_A_23_P251686	ADRBK2	-0.457	4.56316e-22	HR-Event3<LR
UKv4_A_32_P185530	RAPGEF5	-0.457	4.70526e-22	HR-Event3<LR
UKv4_Hs452584.1	SOX6	-0.579	4.8432e-22	HR-Event3<LR
UKv4_A_23_P17269	CCDC88A	-0.456	5.30411e-22	HR-Event3<LR
UKv4_A_23_P151649	APEX1	0.456	5.61532e-22	HR-Event3>=LR
UKv4_A_24_P275828	PGAP3	-0.535	5.95808e-22	HR-Event3<LR
UKv4_A_23_P202071	CELF2	-0.456	6.00902e-22	HR-Event3<LR
UKv4_A_23_P118246	GINS2	0.436	6.13401e-22	HR-Event3>=LR
UKv4_A_23_P404536	ENPP3	-0.456	6.37653e-22	HR-Event3<LR
UKv4_A_24_P134356	BTBD3	-0.455	7.25503e-22	HR-Event3<LR
UKv4_A_23_P157027	VSTM2A	-0.59	7.28363e-22	HR-Event3<LR
UKv4_Hs454507.2	NCAM1	-0.455	7.29091e-22	HR-Event3<LR
UKv4_A_23_P159663	UXT	0.455	7.32265e-22	HR-Event3>=LR
UKv4_A_23_P2181	CYB5R2	-0.455	7.55471e-22	HR-Event3<LR
UKv4_A_23_P100676	SMG6	-0.54	7.57106e-22	HR-Event3<LR
UKv4_A_23_P348298	SAC3D1	0.455	7.62877e-22	HR-Event3>=LR
UKv4_A_23_P161615	POLA2	0.455	7.74904e-22	HR-Event3>=LR
UKv4_A_23_P145485	ULBP2	-0.531	7.76923e-22	HR-Event3<LR
UKv4_A_23_P28869	PTPRA	-0.527	7.82801e-22	HR-Event3<LR
UKv4_A_23_P404108	CCSER2	-0.454	8.05072e-22	HR-Event3<LR
UKv4_A_24_P249784	ERC1	-0.454	8.26273e-22	HR-Event3<LR
UKv4_A_23_P155711	NEIL3	0.454	8.32953e-22	HR-Event3>=LR
UKv4_A_24_P2584	C1orf63	-0.56	8.46952e-22	HR-Event3<LR
UKv4_A_23_P137057	SLC25A5	0.454	8.77332e-22	HR-Event3>=LR
UKv4_A_23_P143964	SH3BP5	-0.454	9.21754e-22	HR-Event3<LR
UKv4_A_32_P10936	CDH12	-0.454	9.24347e-22	HR-Event3<LR
UKv4_A_23_P391479	SRRM4	-0.454	9.28224e-22	HR-Event3<LR
UKv4_A_23_P59637	DOCK4	-0.454	9.66151e-22	HR-Event3<LR
UKv4_A_24_P360206	PCDHA11	-0.453	1.00045e-21	HR-Event3<LR
UKv4_A_23_P207461	CA10	-0.539	1.00334e-21	HR-Event3<LR
UKv4_A_32_P358264	LOC149351	-0.453	1.00546e-21	HR-Event3<LR
UKv4_A_23_P78664	DDX39A	0.453	1.01092e-21	HR-Event3>=LR
UKv4_A_23_P214208	CNR1	-0.528	1.01172e-21	HR-Event3<LR
UKv4_A_24_P282108	ZZEF1	-0.453	1.02057e-21	HR-Event3<LR
UKv4_A_23_P61919	DGKB	-0.453	1.07457e-21	HR-Event3<LR
UKv4_A_23_P143526	S100B	-0.453	1.09614e-21	HR-Event3<LR
UKv4_A_32_P118397	HEPACAM2	-0.452	1.26508e-21	HR-Event3<LR
UKv4_A_23_P409449	TAL2	-0.523	1.33216e-21	HR-Event3<LR
UKv4_A_23_P114282	MCTS1	0.452	1.38769e-21	HR-Event3>=LR
UKv4_A_23_P213877	C5orf42	-0.523	1.46827e-21	HR-Event3<LR
UKv4_A_23_P212179	HRH1	-0.452	1.48737e-21	HR-Event3<LR
UKv4_A_24_P213710	AHI1	-0.578	1.51001e-21	HR-Event3<LR
UKv4_A_32_P208403	GNG2	-0.526	1.55455e-21	HR-Event3<LR
UKv4_A_23_P27656	C19orf48	0.568	1.55494e-21	HR-Event3>=LR
UKv4_A_23_P112429	RPL35	0.451	1.60573e-21	HR-Event3>=LR
UKv4_A_23_P18579	PTTG2	0.425	1.62414e-21	HR-Event3>=LR
UKv4_A_23_P410965	KIAA1522	-0.554	1.67007e-21	HR-Event3<LR
UKv4_A_32_P190303	LONRF2	-0.552	1.71701e-21	HR-Event3<LR
UKv4_A_23_P202392	SUV39H2	0.451	1.72888e-21	HR-Event3>=LR
UKv4_Hs250081.1	FBXO43	0.451	1.73148e-21	HR-Event3>=LR
UKv4_A_23_P250173	CNTN3	-0.45	2.03355e-21	HR-Event3<LR
UKv4_A_24_P312790	SCN3B	-0.45	2.05875e-21	HR-Event3<LR
UKv4_A_23_P55544	CCBE1	-0.543	2.11704e-21	HR-Event3<LR
UKv4_A_23_P385206	STX12	-0.57	2.11996e-21	HR-Event3<LR
UKv4_A_23_P353717	RMI2	0.429	2.20842e-21	HR-Event3>=LR
UKv4_A_23_P114232	PRDX4	0.45	2.25796e-21	HR-Event3>=LR
UKv4_A_23_P105409	MAP3K12	-0.535	2.36268e-21	HR-Event3<LR
UKv4_A_24_P257224	TPO	-0.45	2.48792e-21	HR-Event3<LR
UKv4_A_23_P7873	MCM3	0.449	2.58404e-21	HR-Event3>=LR
UKv4_A_23_P23630	ACAP3	-0.538	2.74873e-21	HR-Event3<LR
UKv4_A_23_P24763	RPS13	0.449	2.8642e-21	HR-Event3>=LR
UKv4_A_23_P19291	TUBB2A	-0.526	2.88355e-21	HR-Event3<LR
UKv4_A_23_P212500	TF	-0.448	3.16082e-21	HR-Event3<LR
UKv4_A_23_P93302	GABBR1	-0.526	3.16666e-21	HR-Event3<LR
UKv4_A_23_P66881	RGS9	-0.595	3.22002e-21	HR-Event3<LR
UKv4_A_23_P35277	FAM5B	-0.448	3.27244e-21	HR-Event3<LR
UKv4_A_32_P134968	SPTB	-0.541	3.33304e-21	HR-Event3<LR
UKv4_A_23_P61623	SLCO3A1	-0.572	3.51484e-21	HR-Event3<LR
UKv4_A_23_P417891	ARHGEF7	-0.532	3.53222e-21	HR-Event3<LR
UKv4_A_23_P107421	TK1	0.425	3.65681e-21	HR-Event3>=LR
UKv4_A_23_P210253	DGKD	-0.448	3.77521e-21	HR-Event3<LR
UKv4_A_24_P75019	RP9P	-0.448	3.79274e-21	HR-Event3<LR
UKv4_A_23_P8834	EPHX2	-0.448	3.80058e-21	HR-Event3<LR
UKv4_A_23_P168965	C8orf44	-0.448	3.83009e-21	HR-Event3<LR
UKv4_A_32_P107833	ELOVL6	0.448	3.83447e-21	HR-Event3>=LR
UKv4_A_24_P226508	HS3ST5	-0.447	3.99427e-21	HR-Event3<LR
UKv4_A_23_P394986	CREG2	-0.53	4.29866e-21	HR-Event3<LR
UKv4_A_23_P88630	BLM	0.447	4.43085e-21	HR-Event3>=LR
UKv4_A_32_P41065	TMCC1	-0.447	4.58742e-21	HR-Event3<LR
UKv4_A_32_P509677	C20orf203	-0.548	4.72718e-21	HR-Event3<LR
UKv4_A_23_P139891	FAIM2	-0.447	4.8278e-21	HR-Event3<LR
UKv4_A_23_P167599	FAM134B	-0.555	4.92902e-21	HR-Event3<LR
UKv4_A_23_P35030	CPSF3L	-0.446	4.93024e-21	HR-Event3<LR
UKv4_A_23_P90944	SCN7A	-0.59	4.93813e-21	HR-Event3<LR
UKv4_A_23_P61466	CD163L1	-0.557	4.9803e-21	HR-Event3<LR
UKv4_A_23_P141405	NME2	0.446	4.98274e-21	HR-Event3>=LR
UKv4_A_23_P258071	RNF113A	0.446	4.99872e-21	HR-Event3>=LR
UKv4_A_23_P60775	CELF5	-0.446	5.13876e-21	HR-Event3<LR
UKv4_A_23_P130285	VPS53	-0.446	5.58753e-21	HR-Event3<LR
UKv4_A_23_P201156	CADM3	-0.528	5.59864e-21	HR-Event3<LR
UKv4_A_23_P10385	DTL	0.417	5.72281e-21	HR-Event3>=LR
UKv4_A_23_P165840	ODC1	0.568	6.53429e-21	HR-Event3>=LR
UKv4_A_24_P122891	ZFAND2B	-0.526	6.64832e-21	HR-Event3<LR
UKv4_A_32_P201417	SGSM1	-0.543	6.6544e-21	HR-Event3<LR
UKv4_A_23_P18196	RFC4	0.445	6.78696e-21	HR-Event3>=LR
UKv4_A_24_P475349	RAB6B	-0.445	6.90696e-21	HR-Event3<LR
UKv4_A_23_P253524	CENPE	0.445	7.28592e-21	HR-Event3>=LR
UKv4_A_23_P126844	TNFRSF25	-0.592	7.299e-21	HR-Event3<LR
UKv4_A_23_P23584	CTNNBIP1	-0.549	7.54227e-21	HR-Event3<LR
UKv4_A_24_P32085	MOB3B	-0.524	7.54604e-21	HR-Event3<LR
UKv4_A_32_P180435	SPDYE1	-0.515	7.89547e-21	HR-Event3<LR
UKv4_A_23_P380614	ATP9A	-0.444	8.00565e-21	HR-Event3<LR
UKv4_A_23_P6818	SEMA3G	-0.444	8.2567e-21	HR-Event3<LR
UKv4_Hs75426.3	SCG2	-0.57	8.37874e-21	HR-Event3<LR
UKv4_A_23_P122443	HIST1H1C	0.444	9.0059e-21	HR-Event3>=LR
UKv4_A_23_P27229	MYO15A	-0.514	9.27466e-21	HR-Event3<LR
UKv4_A_24_P69379	CASD1	-0.516	9.33234e-21	HR-Event3<LR
UKv4_A_23_P126008	MAST2	-0.527	9.33738e-21	HR-Event3<LR
UKv4_A_24_P314571	SPC24	0.444	9.50434e-21	HR-Event3>=LR
UKv4_A_23_P31739	STMN4	-0.443	9.78474e-21	HR-Event3<LR
UKv4_A_23_P250122	FAM20C	-0.546	9.88481e-21	HR-Event3<LR
UKv4_A_24_P79631	EIF2C4	-0.534	1.00937e-20	HR-Event3<LR
UKv4_A_23_P33168	SLC18A1	-0.57	1.03196e-20	HR-Event3<LR
UKv4_A_23_P58506	ELL2	-0.519	1.03319e-20	HR-Event3<LR
UKv4_A_23_P347541	GRIN3A	-0.443	1.04126e-20	HR-Event3<LR
UKv4_A_23_P206228	VPS13C	-0.532	1.06215e-20	HR-Event3<LR
UKv4_A_23_P387000	XKR6	-0.443	1.06441e-20	HR-Event3<LR
UKv4_A_32_P6344	MAP2K4	-0.536	1.06607e-20	HR-Event3<LR
UKv4_A_23_P214011	CDH6	-0.523	1.07578e-20	HR-Event3<LR
UKv4_A_23_P255153	RBMX2	0.443	1.09646e-20	HR-Event3>=LR
UKv4_A_23_P422911	HS6ST3	-0.559	1.23892e-20	HR-Event3<LR
UKv4_A_23_P304000	MON2	-0.442	1.30336e-20	HR-Event3<LR
UKv4_A_23_P58321	CCNA2	0.442	1.35366e-20	HR-Event3>=LR
UKv4_A_32_P149298	KIAA1841	-0.524	1.37261e-20	HR-Event3<LR
UKv4_Hs439114.1	ACVR2A	-0.442	1.38113e-20	HR-Event3<LR
UKv4_A_23_P366455	WIPF2	-0.519	1.38497e-20	HR-Event3<LR
UKv4_A_23_P393749	CATSPER3	-0.51	1.39268e-20	HR-Event3<LR
UKv4_A_24_P281975	GNPTAB	-0.442	1.41997e-20	HR-Event3<LR
UKv4_A_24_P295465	LRRTM3	-0.417	1.44046e-20	HR-Event3<LR
UKv4_A_24_P737451	MTERFD2	-0.442	1.44074e-20	HR-Event3<LR
UKv4_A_23_P300826	C6orf136	-0.441	1.47212e-20	HR-Event3<LR
UKv4_A_24_P45728	CGN	-0.578	1.48317e-20	HR-Event3<LR
UKv4_A_24_P509893	LOC158402	-0.441	1.51143e-20	HR-Event3<LR
UKv4_A_23_P310460	MDGA1	-0.584	1.53402e-20	HR-Event3<LR
UKv4_A_23_P251937	CPEB4	-0.554	1.54872e-20	HR-Event3<LR
UKv4_A_24_P193295	RAB15	-0.577	1.54943e-20	HR-Event3<LR
UKv4_A_23_P31893	ST3GAL1	-0.536	1.55482e-20	HR-Event3<LR
UKv4_A_23_P207650	ACADVL	-0.569	1.56886e-20	HR-Event3<LR
UKv4_A_24_P139742	NMNAT1	-0.441	1.5831e-20	HR-Event3<LR
UKv4_A_23_P397208	GSTM2	-0.441	1.58523e-20	HR-Event3<LR
UKv4_A_23_P200024	TNNI3K	-0.566	1.58745e-20	HR-Event3<LR
UKv4_A_24_P305570	RIN2	-0.535	1.65019e-20	HR-Event3<LR
UKv4_A_23_P335848	GIT2	-0.441	1.65279e-20	HR-Event3<LR
UKv4_A_23_P161237	GBF1	-0.44	1.83468e-20	HR-Event3<LR
UKv4_A_23_P501822	JUP	-0.44	1.87679e-20	HR-Event3<LR
UKv4_A_24_P392333	FAM63B	-0.517	1.88066e-20	HR-Event3<LR
UKv4_A_23_P31124	COL21A1	-0.44	1.88176e-20	HR-Event3<LR
UKv4_A_23_P129778	MKS1	0.44	1.8863e-20	HR-Event3>=LR
UKv4_A_23_P51085	SPC25	0.44	1.91895e-20	HR-Event3>=LR
UKv4_A_23_P125680	TMEM255A	-0.61	1.99696e-20	HR-Event3<LR
UKv4_A_23_P50121	MC4R	-0.511	2.06464e-20	HR-Event3<LR
UKv4_A_23_P111724	RUNDC3B	-0.515	2.14457e-20	HR-Event3<LR
UKv4_A_32_P100439	C7orf41	-0.521	2.24089e-20	HR-Event3<LR
UKv4_A_23_P113634	CBFB	-0.419	2.40334e-20	HR-Event3<LR
UKv4_A_23_P212844	TACC3	0.439	2.48318e-20	HR-Event3>=LR
UKv4_A_23_P150667	KIF18A	0.439	2.52666e-20	HR-Event3>=LR
UKv4_A_23_P153945	GTDC1	-0.439	2.53996e-20	HR-Event3<LR
UKv4_A_24_P413988	TGOLN2	-0.439	2.58092e-20	HR-Event3<LR
UKv4_A_32_P87531	DNAH14	0.386	2.58442e-20	HR-Event3>=LR
UKv4_A_24_P603890	SLC25A5P7	0.439	2.59564e-20	HR-Event3>=LR
UKv4_A_23_P130347	KCTD1	-0.439	2.73332e-20	HR-Event3<LR
UKv4_A_32_P23838	CYP4V2	-0.527	2.7676e-20	HR-Event3<LR
UKv4_A_23_P68610	TPX2	0.419	2.80582e-20	HR-Event3>=LR
UKv4_A_32_P225355	CPEB2	-0.51	2.81369e-20	HR-Event3<LR
UKv4_A_23_P218068	PLEKHA5	-0.438	2.8575e-20	HR-Event3<LR
UKv4_A_24_P362904	PFKFB4	-0.438	2.89647e-20	HR-Event3<LR
UKv4_A_23_P348063	SYNGR1	-0.438	2.91739e-20	HR-Event3<LR
UKv4_A_23_P369994	DCLK1	-0.438	2.91934e-20	HR-Event3<LR
UKv4_A_32_P137920	RSPH4A	-0.558	2.94769e-20	HR-Event3<LR
UKv4_A_23_P108823	OSBPL6	-0.438	2.96802e-20	HR-Event3<LR
UKv4_A_23_P408473	LOC377711	-0.513	3.04364e-20	HR-Event3<LR
UKv4_A_24_P85888	SCN3A	-0.509	3.06981e-20	HR-Event3<LR
UKv4_A_23_P132536	TRAK1	-0.437	3.5073e-20	HR-Event3<LR
UKv4_A_23_P153037	ZNF624	-0.437	3.56224e-20	HR-Event3<LR
UKv4_A_23_P308731	RHBDL3	-0.437	3.64369e-20	HR-Event3<LR
UKv4_A_23_P148879	ATP1A2	-0.437	3.8648e-20	HR-Event3<LR
UKv4_A_23_P148916	OSBPL9	-0.554	3.88995e-20	HR-Event3<LR
UKv4_A_23_P252335	MIS18A	0.437	4.20434e-20	HR-Event3>=LR
UKv4_A_23_P127915	STK33	0.437	4.23427e-20	HR-Event3>=LR
UKv4_A_23_P76749	GALNTL1	-0.437	4.2884e-20	HR-Event3<LR
UKv4_A_32_P59302	HIVEP3	-0.549	4.29543e-20	HR-Event3<LR
UKv4_A_23_P12992	TRMT112	0.436	4.4622e-20	HR-Event3>=LR
UKv4_A_24_P170887	C8orf33	0.436	4.58063e-20	HR-Event3>=LR
UKv4_A_23_P144999	RAPGEF6	-0.436	4.58179e-20	HR-Event3<LR
UKv4_A_32_P192922	LOC157562	-0.436	4.58571e-20	HR-Event3<LR
UKv4_A_24_P49517	ZNF251	-0.436	4.7467e-20	HR-Event3<LR
UKv4_A_23_P204929	AKAP11	-0.436	4.75696e-20	HR-Event3<LR
UKv4_A_24_P152188	PRICKLE2	-0.519	4.83582e-20	HR-Event3<LR
UKv4_A_23_P120822	UPB1	-0.436	4.88981e-20	HR-Event3<LR
UKv4_A_23_P89145	ZNF83	-0.436	4.91e-20	HR-Event3<LR
UKv4_A_24_P385313	PTPRF	-0.559	4.91449e-20	HR-Event3<LR
UKv4_A_32_P170454	LOC283454	-0.436	4.97955e-20	HR-Event3<LR
UKv4_A_23_P155765	HMGB2	0.436	5.06244e-20	HR-Event3>=LR
UKv4_A_24_P320880	SNX16	-0.436	5.12338e-20	HR-Event3<LR
UKv4_A_23_P152804	NME1	0.503	5.2089e-20	HR-Event3>=LR
UKv4_A_32_P88479	KIAA0930	-0.52	5.27466e-20	HR-Event3<LR
UKv4_A_23_P250385	HIST1H1B	0.436	5.27776e-20	HR-Event3>=LR
UKv4_A_32_P172864	FAM102B	-0.552	5.28753e-20	HR-Event3<LR
UKv4_A_23_P100001	FAM174B	-0.54	5.39001e-20	HR-Event3<LR
UKv4_A_24_P532232	CREB5	-0.435	5.46312e-20	HR-Event3<LR
UKv4_A_23_P78191	CTC1	-0.505	5.49552e-20	HR-Event3<LR
UKv4_A_23_P31765	PKIA	-0.435	5.59492e-20	HR-Event3<LR
UKv4_A_24_P12435	NCOA7	-0.503	5.74188e-20	HR-Event3<LR
UKv4_A_23_P211985	SNRK	-0.435	5.8224e-20	HR-Event3<LR
UKv4_A_24_P149036	DPYSL3	-0.541	6.15691e-20	HR-Event3<LR
UKv4_A_23_P48070	ING4	-0.435	6.36732e-20	HR-Event3<LR
UKv4_A_23_P410998	RAB5B	-0.435	6.56009e-20	HR-Event3<LR
UKv4_A_24_P497235	FLJ39632	0.434	6.71738e-20	HR-Event3>=LR
UKv4_A_23_P210756	SNAP25	-0.434	6.71954e-20	HR-Event3<LR
UKv4_A_23_P107644	SNRPD1	0.517	6.72382e-20	HR-Event3>=LR
UKv4_A_23_P161474	MCM10	0.434	6.77989e-20	HR-Event3>=LR
UKv4_A_23_P20303	DPYS	-0.434	6.85735e-20	HR-Event3<LR
UKv4_A_23_P8625	LRRC4	-0.509	7.03555e-20	HR-Event3<LR
UKv4_A_23_P331700	SRRM3	-0.509	7.32209e-20	HR-Event3<LR
UKv4_A_24_P220947	AKR1C1	-0.534	7.42859e-20	HR-Event3<LR
UKv4_A_23_P500410	ATP6V1G2	-0.516	8.11556e-20	HR-Event3<LR
UKv4_A_23_P401	CENPF	0.433	8.20376e-20	HR-Event3>=LR
UKv4_A_32_P8551	NRN1L	-0.555	8.21203e-20	HR-Event3<LR
UKv4_A_23_P4714	MIA	-0.433	8.29795e-20	HR-Event3<LR
UKv4_A_23_P500244	TRPV1	-0.516	8.29927e-20	HR-Event3<LR
UKv4_A_23_P88362	LRR1	0.433	8.31373e-20	HR-Event3>=LR
UKv4_A_23_P145529	PKIB	-0.537	9.38313e-20	HR-Event3<LR
UKv4_A_24_P128402	USP48	-0.519	9.87296e-20	HR-Event3<LR
UKv4_A_23_P31273	AMPH	-0.432	1.0294e-19	HR-Event3<LR
UKv4_A_23_P502142	FYN	-0.432	1.03677e-19	HR-Event3<LR
UKv4_A_23_P156697	ABHD16A	-0.432	1.07641e-19	HR-Event3<LR
UKv4_A_23_P52121	PDZK1	-0.432	1.07844e-19	HR-Event3<LR
UKv4_A_23_P108948	MREG	-0.432	1.08261e-19	HR-Event3<LR
UKv4_A_24_P259328	MIB2	-0.534	1.0875e-19	HR-Event3<LR
UKv4_A_23_P143935	PIGZ	-0.543	1.10864e-19	HR-Event3<LR
UKv4_A_23_P375354	TECTA	-0.432	1.11517e-19	HR-Event3<LR
UKv4_A_23_P88731	RAD51	0.4	1.20724e-19	HR-Event3>=LR
UKv4_A_23_P91350	GPCPD1	-0.533	1.27292e-19	HR-Event3<LR
UKv4_A_23_P353056	C2CD2L	-0.431	1.35068e-19	HR-Event3<LR
UKv4_A_23_P152984	ALYREF	0.511	1.35374e-19	HR-Event3>=LR
UKv4_A_24_P76879	TSPYL1	-0.431	1.41355e-19	HR-Event3<LR
UKv4_A_24_P313504	PLK1	0.431	1.41479e-19	HR-Event3>=LR
UKv4_A_23_P372308	RGMA	-0.431	1.44205e-19	HR-Event3<LR
UKv4_A_24_P194886	EHBP1	-0.431	1.44983e-19	HR-Event3<LR
UKv4_A_23_P10374	R3HDM2	-0.431	1.47248e-19	HR-Event3<LR
UKv4_A_23_P209879	ATF2	-0.43	1.61265e-19	HR-Event3<LR
UKv4_A_23_P205200	DHRS12	-0.498	1.61405e-19	HR-Event3<LR
UKv4_A_23_P259172	SSR4	0.43	1.64974e-19	HR-Event3>=LR
UKv4_A_23_P71946	BSPRY	-0.501	1.65676e-19	HR-Event3<LR
UKv4_A_23_P18649	FAT4	-0.43	1.70769e-19	HR-Event3<LR
UKv4_A_24_P192933	UBASH3B	-0.533	1.75516e-19	HR-Event3<LR
UKv4_A_23_P203120	CADM1	-0.519	1.79047e-19	HR-Event3<LR
UKv4_A_23_P200015	AK5	-0.534	1.80103e-19	HR-Event3<LR
UKv4_A_24_P13475	SPATA13	-0.43	1.81562e-19	HR-Event3<LR
UKv4_A_23_P340909	SKA3	0.406	1.82569e-19	HR-Event3>=LR
UKv4_BE379542	CHD3	-0.43	1.84092e-19	HR-Event3<LR
UKv4_A_24_P326511	SORBS1	-0.43	1.86094e-19	HR-Event3<LR
UKv4_A_23_P73114	PROS1	-0.43	1.88477e-19	HR-Event3<LR
UKv4_A_23_P22926	GNB1	-0.506	1.94051e-19	HR-Event3<LR
UKv4_A_23_P406025	PRUNE2	-0.548	1.98449e-19	HR-Event3<LR
UKv4_A_24_P183664	TRIL	-0.526	1.98576e-19	HR-Event3<LR
UKv4_A_23_P98786	MYO7A	-0.528	1.98789e-19	HR-Event3<LR
UKv4_A_32_P222664	UBR2	-0.429	2.06965e-19	HR-Event3<LR
UKv4_A_23_P213141	TRIM2	-0.506	2.12053e-19	HR-Event3<LR
UKv4_A_24_P354468	H2AFZ	0.429	2.13705e-19	HR-Event3>=LR
UKv4_A_32_P420009	ALS2CL	-0.503	2.24353e-19	HR-Event3<LR
UKv4_A_23_P122197	CCNB1	0.429	2.26289e-19	HR-Event3>=LR
UKv4_A_23_P389118	ANO6	-0.517	2.38111e-19	HR-Event3<LR
UKv4_A_23_P87769	PARPBP	0.428	2.44156e-19	HR-Event3>=LR
UKv4_A_23_P41487	TBC1D9	-0.428	2.50028e-19	HR-Event3<LR
UKv4_A_23_P82351	BBS9	-0.428	2.50271e-19	HR-Event3<LR
UKv4_A_23_P312246	CCDC82	-0.428	2.51568e-19	HR-Event3<LR
UKv4_A_24_P100517	SAPCD2	0.428	2.73224e-19	HR-Event3>=LR
UKv4_A_23_P47208	BANF1	0.428	2.76688e-19	HR-Event3>=LR
UKv4_A_24_P652700	CEP152	0.428	2.84224e-19	HR-Event3>=LR
UKv4_A_23_P63736	LINC00839	0.428	2.84374e-19	HR-Event3>=LR
UKv4_A_24_P42633	CDC42P6	-0.535	2.8851e-19	HR-Event3<LR
UKv4_A_24_P13230	RAB6A	-0.428	2.89873e-19	HR-Event3<LR
UKv4_A_23_P207967	CTIF	-0.428	2.91379e-19	HR-Event3<LR
UKv4_A_23_P256312	MST1R	-0.497	2.96244e-19	HR-Event3<LR
UKv4_A_23_P251216	VPS13D	-0.552	2.97186e-19	HR-Event3<LR
UKv4_A_23_P20852	AUH	-0.427	3.15871e-19	HR-Event3<LR
UKv4_A_23_P356581	ROBO3	-0.427	3.18276e-19	HR-Event3<LR
UKv4_A_24_P772330	PS1TP4	-0.427	3.33526e-19	HR-Event3<LR
UKv4_A_23_P53276	TIMELESS	0.427	3.34023e-19	HR-Event3>=LR
UKv4_A_24_P32920	LOC286467	0.427	3.43217e-19	HR-Event3>=LR
UKv4_A_23_P406341	AFAP1L2	-0.427	3.48041e-19	HR-Event3<LR
UKv4_A_32_P36694	JAZF1	-0.506	3.55808e-19	HR-Event3<LR
UKv4_A_23_P29735	BSN	-0.427	3.65566e-19	HR-Event3<LR
UKv4_A_23_P41227	ALCAM	-0.542	3.68883e-19	HR-Event3<LR
UKv4_A_23_P10911	PLBD2	-0.426	3.69679e-19	HR-Event3<LR
UKv4_A_24_P296508	SLC43A2	-0.426	3.71529e-19	HR-Event3<LR
UKv4_A_23_P381714	CA13	-0.497	3.72053e-19	HR-Event3<LR
UKv4_A_23_P38457	TAOK1	-0.426	3.7443e-19	HR-Event3<LR
UKv4_A_23_P88331	DLGAP5	0.426	3.75153e-19	HR-Event3>=LR
UKv4_A_23_P110624	CTNND2	-0.498	3.87365e-19	HR-Event3<LR
UKv4_A_24_P337810	EPS15P1	-0.426	4.13636e-19	HR-Event3<LR
UKv4_A_23_P76761	VRK1	0.426	4.14005e-19	HR-Event3>=LR
UKv4_A_23_P18559	INPP4B	-0.498	4.14239e-19	HR-Event3<LR
UKv4_A_23_P96965	SYNC	-0.551	4.15929e-19	HR-Event3<LR
UKv4_A_23_P15493	PTRH2	0.426	4.18161e-19	HR-Event3>=LR
UKv4_A_23_P137586	GMEB1	-0.426	4.21554e-19	HR-Event3<LR
UKv4_A_23_P250619	ZDHHC14	-0.426	4.48385e-19	HR-Event3<LR
UKv4_A_24_P549518	LOC402093	0.504	4.66239e-19	HR-Event3>=LR
UKv4_A_23_P56567	GEMIN6	0.425	4.84875e-19	HR-Event3>=LR
UKv4_A_32_P73045	CMAS	-0.425	4.8493e-19	HR-Event3<LR
UKv4_A_23_P50807	MRPS12	0.425	4.85248e-19	HR-Event3>=LR
UKv4_A_24_P190168	TMEM97	0.425	4.93881e-19	HR-Event3>=LR
UKv4_A_23_P115482	UBE2T	0.425	4.97402e-19	HR-Event3>=LR
UKv4_A_23_P323751	FAM83D	0.425	5.02728e-19	HR-Event3>=LR
UKv4_A_23_P23611	AMY1C	-0.543	5.15638e-19	HR-Event3<LR
UKv4_A_24_P944827	ATG7	-0.425	5.16541e-19	HR-Event3<LR
UKv4_A_23_P417942	FNBP1L	-0.425	5.21524e-19	HR-Event3<LR
UKv4_A_24_P168994	TBC1D26	-0.425	5.25748e-19	HR-Event3<LR
UKv4_A_23_P144054	PRKCD	-0.518	5.44527e-19	HR-Event3<LR
UKv4_A_23_P156907	SOBP	-0.514	5.45299e-19	HR-Event3<LR
UKv4_A_23_P150325	TMEM133	-0.425	5.52369e-19	HR-Event3<LR
UKv4_A_32_P461976	TTC28-AS1	-0.424	5.53786e-19	HR-Event3<LR
UKv4_A_24_P224488	MAPT	-0.494	5.54703e-19	HR-Event3<LR
UKv4_A_24_P139665	HPCAL4	-0.542	6.06964e-19	HR-Event3<LR
UKv4_Hs406348.2	ERBB3	-0.424	6.25182e-19	HR-Event3<LR
UKv4_A_23_P66402	MED9	-0.424	6.26481e-19	HR-Event3<LR
UKv4_A_24_P71244	PIK3CD	-0.544	6.31149e-19	HR-Event3<LR
UKv4_A_23_P8664	DMTF1	-0.424	6.3552e-19	HR-Event3<LR
UKv4_A_23_P254733	MLF1IP	0.424	6.59181e-19	HR-Event3>=LR
UKv4_A_23_P76851	PRMT5	0.424	6.62453e-19	HR-Event3>=LR
UKv4_A_24_P788878	C2CD4B	-0.537	6.64292e-19	HR-Event3<LR
UKv4_A_23_P144807	2015-09-08	-0.514	6.72988e-19	HR-Event3<LR
UKv4_A_23_P140490	CELF6	-0.524	6.91061e-19	HR-Event3<LR
UKv4_A_32_P113682	ZYG11B	-0.517	7.11578e-19	HR-Event3<LR
UKv4_A_23_P52373	NDST2	-0.423	7.17426e-19	HR-Event3<LR
UKv4_A_32_P353072	TMEM106B	-0.487	7.2395e-19	HR-Event3<LR
UKv4_A_23_P215687	GPR85	-0.507	7.35393e-19	HR-Event3<LR
UKv4_A_24_P283834	DRD2	-0.423	7.36161e-19	HR-Event3<LR
UKv4_A_32_P7721	RORA	-0.501	7.37167e-19	HR-Event3<LR
UKv4_A_23_P21376	MAGI2	-0.423	7.93118e-19	HR-Event3<LR
UKv4_A_24_P342944	CSPG5	-0.423	8.07593e-19	HR-Event3<LR
UKv4_A_23_P23194	PINK1	-0.567	8.07809e-19	HR-Event3<LR
UKv4_A_23_P111492	MOSPD3	-0.423	8.09044e-19	HR-Event3<LR
UKv4_A_23_P36882	NTS	0.423	8.1862e-19	HR-Event3>=LR
UKv4_A_24_P942354	PITPNA	-0.503	8.27921e-19	HR-Event3<LR
UKv4_A_23_P384085	GCC2	-0.423	8.33302e-19	HR-Event3<LR
UKv4_A_23_P101642	PTPRH	-0.602	8.45165e-19	HR-Event3<LR
UKv4_A_23_P331479	PPP1R18	-0.422	8.81757e-19	HR-Event3<LR
UKv4_A_24_P928052	NRP1	-0.547	8.96208e-19	HR-Event3<LR
UKv4_A_32_P43217	PSMA6	0.422	8.9811e-19	HR-Event3>=LR
UKv4_A_24_P245246	PIP4K2B	-0.422	9.073e-19	HR-Event3<LR
UKv4_A_24_P229055	SEMA4D	-0.422	9.10894e-19	HR-Event3<LR
UKv4_A_23_P257003	PCSK5	-0.495	9.21577e-19	HR-Event3<LR
UKv4_A_23_P29803	POLR2H	0.422	9.50525e-19	HR-Event3>=LR
UKv4_A_23_P68487	BMP7	0.422	9.54108e-19	HR-Event3>=LR
UKv4_A_23_P214803	SNAP91	-0.422	9.56383e-19	HR-Event3<LR
UKv4_A_23_P135548	DPYD	-0.509	9.5666e-19	HR-Event3<LR
UKv4_A_23_P255851	RNF38	-0.422	9.7849e-19	HR-Event3<LR
UKv4_A_23_P8175	PLAGL1	-0.422	9.80089e-19	HR-Event3<LR
UKv4_A_32_P10003	TUBA3D	-0.422	1.00058e-18	HR-Event3<LR
UKv4_A_23_P68087	ATIC	0.422	1.01184e-18	HR-Event3>=LR
UKv4_A_23_P256956	KIF20A	0.399	1.01696e-18	HR-Event3>=LR
UKv4_A_23_P55998	SLC1A5	0.509	1.06888e-18	HR-Event3>=LR
UKv4_A_23_P204187	PYROXD1	-0.421	1.09342e-18	HR-Event3<LR
UKv4_A_32_P384562	CROCCP3	-0.494	1.09558e-18	HR-Event3<LR
UKv4_A_23_P615	INSRR	-0.504	1.11635e-18	HR-Event3<LR
UKv4_A_23_P251075	MAMLD1	-0.518	1.13899e-18	HR-Event3<LR
UKv4_A_24_P313431	CBLN1	0.421	1.22086e-18	HR-Event3>=LR
UKv4_A_23_P100022	SV2B	-0.421	1.24974e-18	HR-Event3<LR
UKv4_A_23_P82065	ELOVL4	-0.421	1.26583e-18	HR-Event3<LR
UKv4_A_23_P1461	OPTN	-0.533	1.27903e-18	HR-Event3<LR
UKv4_A_23_P141484	FAM222B	-0.42	1.32049e-18	HR-Event3<LR
UKv4_A_23_P21485	PID1	-0.503	1.47349e-18	HR-Event3<LR
UKv4_A_23_P162970	IPO4	0.42	1.55225e-18	HR-Event3>=LR
UKv4_A_32_P209208	CAPS2	-0.545	1.57929e-18	HR-Event3<LR
UKv4_A_23_P424582	EGFL8	-0.419	1.58743e-18	HR-Event3<LR
UKv4_A_24_P541919	DENND5B	-0.489	1.66239e-18	HR-Event3<LR
UKv4_A_23_P33093	ST6GALNAC5	-0.419	1.66383e-18	HR-Event3<LR
UKv4_A_24_P58122	USP24	-0.492	1.6702e-18	HR-Event3<LR
UKv4_A_23_P419192	ZNF800	-0.503	1.69637e-18	HR-Event3<LR
UKv4_A_24_P333901	SZT2	-0.538	1.83498e-18	HR-Event3<LR
UKv4_A_23_P50815	TTYH1	-0.392	1.84679e-18	HR-Event3<LR
UKv4_A_23_P256205	ABLIM3	-0.556	1.85414e-18	HR-Event3<LR
UKv4_A_23_P372638	CHD9	-0.419	1.89625e-18	HR-Event3<LR
UKv4_A_23_P145024	ADRB2	-0.505	1.91493e-18	HR-Event3<LR
UKv4_A_23_P146990	WWP1	-0.418	1.97541e-18	HR-Event3<LR
UKv4_A_23_P207106	CHRNB1	-0.512	1.98351e-18	HR-Event3<LR
UKv4_A_24_P12865	GALT	-0.418	2.00827e-18	HR-Event3<LR
UKv4_A_23_P94571	ELAVL2	-0.418	2.09805e-18	HR-Event3<LR
UKv4_A_23_P26582	GNAO1	-0.494	2.10615e-18	HR-Event3<LR
UKv4_A_23_P140748	NDRG4	-0.494	2.12719e-18	HR-Event3<LR
UKv4_A_23_P136460	FAM13B	-0.418	2.12886e-18	HR-Event3<LR
UKv4_A_23_P255672	ABLIM2	-0.527	2.17567e-18	HR-Event3<LR
UKv4_A_23_P167030	PTH1R	-0.48	2.24572e-18	HR-Event3<LR
UKv4_A_23_P143190	MYBL2	0.418	2.26658e-18	HR-Event3>=LR
UKv4_A_23_P73763	LAGE3	0.418	2.29629e-18	HR-Event3>=LR
UKv4_A_24_P309594	SLC48A1	-0.495	2.31348e-18	HR-Event3<LR
UKv4_A_23_P17955	FBXL2	-0.418	2.31557e-18	HR-Event3<LR
UKv4_A_23_P314760	PRKAG2	-0.528	2.32757e-18	HR-Event3<LR
UKv4_A_23_P114061	TRPM3	-0.392	2.35184e-18	HR-Event3<LR
UKv4_A_24_P93703	TMEM198B	-0.417	2.68364e-18	HR-Event3<LR
UKv4_A_23_P9574	ECT2	0.392	2.82349e-18	HR-Event3>=LR
UKv4_A_24_P409330	MRPL52	0.417	2.83065e-18	HR-Event3>=LR
UKv4_A_32_P159651	KAT2B	-0.49	2.87938e-18	HR-Event3<LR
UKv4_A_23_P304489	FAM19A5	0.417	2.88025e-18	HR-Event3>=LR
UKv4_A_32_P149640	EPHA5	-0.536	2.88032e-18	HR-Event3<LR
UKv4_A_23_P52499	SLC18A2	-0.58	2.96974e-18	HR-Event3<LR
UKv4_A_23_P402936	PPFIA2	-0.416	2.98333e-18	HR-Event3<LR
UKv4_A_23_P164528	WDR7	-0.416	3.00234e-18	HR-Event3<LR
UKv4_A_23_P154297	RAB6C	-0.416	3.02005e-18	HR-Event3<LR
UKv4_A_23_P95353	PPP6R2	-0.509	3.06337e-18	HR-Event3<LR
UKv4_A_23_P163006	HNRNPC	0.478	3.08534e-18	HR-Event3>=LR
UKv4_A_23_P306964	2015-09-11	0.416	3.1263e-18	HR-Event3>=LR
UKv4_A_23_P33613	DCTPP1	0.481	3.15919e-18	HR-Event3>=LR
UKv4_A_23_P149448	HES4	-0.508	3.16573e-18	HR-Event3<LR
UKv4_A_23_P90510	REEP6	-0.518	3.20669e-18	HR-Event3<LR
UKv4_A_23_P368729	TFEB	-0.516	3.21649e-18	HR-Event3<LR
UKv4_A_24_P386746	RBP5	-0.416	3.2283e-18	HR-Event3<LR
UKv4_A_23_P171077	EBP	0.416	3.28303e-18	HR-Event3>=LR
UKv4_A_23_P52793	PPP2R1B	-0.416	3.2959e-18	HR-Event3<LR
UKv4_A_24_P133991	ANKRD12	-0.416	3.33473e-18	HR-Event3<LR
UKv4_A_24_P347566	TLN2	-0.498	3.36749e-18	HR-Event3<LR
UKv4_A_23_P428887	KLHL34	-0.478	3.44412e-18	HR-Event3<LR
UKv4_A_24_P51588	CCNL2	-0.531	3.45362e-18	HR-Event3<LR
UKv4_A_23_P115872	CEP55	0.394	3.48063e-18	HR-Event3>=LR
UKv4_A_23_P6546	TUBGCP6	-0.493	3.70223e-18	HR-Event3<LR
UKv4_A_23_P110412	TMEM150C	-0.494	3.76379e-18	HR-Event3<LR
UKv4_A_23_P107116	RNF112	-0.415	3.78503e-18	HR-Event3<LR
UKv4_A_24_P302374	CLCN6	-0.538	3.80975e-18	HR-Event3<LR
UKv4_A_23_P20823	WDR34	0.415	3.83956e-18	HR-Event3>=LR
UKv4_A_23_P360268	LOC158696	-0.415	3.90677e-18	HR-Event3<LR
UKv4_A_24_P191067	CLSTN1	-0.518	3.91783e-18	HR-Event3<LR
UKv4_A_23_P205449	CDCA4	0.415	3.98352e-18	HR-Event3>=LR
UKv4_A_23_P324718	SYNJ1	-0.415	4.0246e-18	HR-Event3<LR
UKv4_A_32_P95729	FANCI	0.415	4.03456e-18	HR-Event3>=LR
UKv4_A_23_P310421	CHST12	-0.415	4.04796e-18	HR-Event3<LR
UKv4_A_23_P103454	NBPF16	-0.497	4.09696e-18	HR-Event3<LR
UKv4_A_23_P118392	RASD1	-0.481	4.13239e-18	HR-Event3<LR
UKv4_A_32_P201261	C11orf87	-0.415	4.13321e-18	HR-Event3<LR
UKv4_A_23_P115331	AHDC1	-0.538	4.13712e-18	HR-Event3<LR
UKv4_A_23_P379614	OIP5	0.415	4.18452e-18	HR-Event3>=LR
UKv4_A_23_P334864	FAM126B	-0.484	4.19962e-18	HR-Event3<LR
UKv4_A_24_P912372	KIAA0754	-0.522	4.2302e-18	HR-Event3<LR
UKv4_A_23_P78888	FBL	0.492	4.28881e-18	HR-Event3>=LR
UKv4_A_23_P409093	ANO4	-0.483	4.32934e-18	HR-Event3<LR
UKv4_A_23_P120953	SERHL2	-0.494	4.32972e-18	HR-Event3<LR
UKv4_A_23_P200637	FBXO44	-0.48	4.35475e-18	HR-Event3<LR
UKv4_A_32_P225659	UTS2D	-0.479	4.43672e-18	HR-Event3<LR
UKv4_A_23_P32036	NMRK1	-0.487	4.55204e-18	HR-Event3<LR
UKv4_A_23_P128408	TRIAP1	0.414	4.90246e-18	HR-Event3>=LR
UKv4_A_24_P322354	SKA1	0.39	4.90629e-18	HR-Event3>=LR
UKv4_A_24_P408321	OSBPL2	-0.414	5.16532e-18	HR-Event3<LR
UKv4_A_23_P35021	B3GALT6	-0.414	5.17734e-18	HR-Event3<LR
UKv4_A_24_P405430	TIA1	-0.414	5.25143e-18	HR-Event3<LR
UKv4_A_32_P38145	PACSIN2	-0.414	5.2587e-18	HR-Event3<LR
UKv4_A_23_P163390	CHRFAM7A	-0.413	5.40427e-18	HR-Event3<LR
UKv4_A_23_P206310	KIAA0513	-0.578	5.56108e-18	HR-Event3<LR
UKv4_A_24_P72518	AHCYL2	-0.476	5.65061e-18	HR-Event3<LR
UKv4_A_32_P458096	TBC1D24	-0.413	5.69007e-18	HR-Event3<LR
UKv4_A_23_P251421	CDCA7	0.381	5.72494e-18	HR-Event3>=LR
UKv4_A_32_P114284	IKZF2	-0.488	6.28655e-18	HR-Event3<LR
UKv4_A_23_P311232	CLASP1	-0.412	6.8812e-18	HR-Event3<LR
UKv4_Hs6434.4	C14orf132	-0.412	6.8863e-18	HR-Event3<LR
UKv4_A_23_P368484	FAM211A	-0.498	6.90433e-18	HR-Event3<LR
UKv4_A_23_P44295	CLASP2	-0.481	7.03437e-18	HR-Event3<LR
UKv4_A_32_P127248	KIAA1715	-0.412	7.10083e-18	HR-Event3<LR
UKv4_A_23_P73297	MAGI1	-0.412	7.10413e-18	HR-Event3<LR
UKv4_A_23_P70448	HIST1H1A	-0.412	7.12939e-18	HR-Event3<LR
UKv4_A_23_P201279	UBE4B	-0.486	7.14488e-18	HR-Event3<LR
UKv4_A_32_P703	LOC646626	-0.482	7.33056e-18	HR-Event3<LR
UKv4_A_23_P312837	GLIS3-AS1	-0.412	7.36017e-18	HR-Event3<LR
UKv4_A_23_P81993	C6orf1	-0.473	7.45535e-18	HR-Event3<LR
UKv4_Hs323079.1	PTPRD	-0.485	7.49199e-18	HR-Event3<LR
UKv4_A_23_P139500	BHLHE41	-0.412	7.78535e-18	HR-Event3<LR
UKv4_A_24_P941407	C22orf23	-0.412	7.85555e-18	HR-Event3<LR
UKv4_A_23_P315571	RFTN1	-0.526	8.01064e-18	HR-Event3<LR
UKv4_A_23_P62920	KIFAP3	-0.487	8.13391e-18	HR-Event3<LR
UKv4_A_23_P432110	RIMS1	-0.483	8.32343e-18	HR-Event3<LR
UKv4_A_23_P42975	PRKAR2B	-0.411	8.40239e-18	HR-Event3<LR
UKv4_A_23_P115366	CMPK1	-0.513	8.52884e-18	HR-Event3<LR
UKv4_A_24_P68819	PPP1R21	-0.486	8.53887e-18	HR-Event3<LR
UKv4_A_23_P46781	ITGA8	-0.411	8.89804e-18	HR-Event3<LR
UKv4_A_23_P398172	FAM135A	-0.411	8.90017e-18	HR-Event3<LR
UKv4_A_24_P321634	ZMYM5	-0.411	9.01931e-18	HR-Event3<LR
UKv4_A_23_P96812	POMGNT1	-0.5	9.04009e-18	HR-Event3<LR
UKv4_A_23_P406785	C9orf50	-0.411	9.52529e-18	HR-Event3<LR
UKv4_A_23_P65823	GABARAPL3	-0.532	9.66594e-18	HR-Event3<LR
UKv4_A_23_P162702	HECTD4	-0.411	9.6724e-18	HR-Event3<LR
UKv4_A_23_P252740	DSCC1	0.41	1.01437e-17	HR-Event3>=LR
UKv4_A_23_P147166	CACNA2D3	-0.56	1.01797e-17	HR-Event3<LR
UKv4_A_24_P942328	DHFR	0.41	1.05428e-17	HR-Event3>=LR
UKv4_A_23_P15669	C17orf85	-0.477	1.05522e-17	HR-Event3<LR
UKv4_A_23_P166087	RASSF2	-0.41	1.09775e-17	HR-Event3<LR
UKv4_A_23_P146849	APBA2	-0.41	1.10952e-17	HR-Event3<LR
UKv4_A_23_P161583	NAALAD2	-0.41	1.14398e-17	HR-Event3<LR
UKv4_A_23_P112726	SCN9A	-0.502	1.1517e-17	HR-Event3<LR
UKv4_A_24_P110558	IGIP	-0.49	1.16169e-17	HR-Event3<LR
UKv4_A_23_P202	EPS15	-0.478	1.16214e-17	HR-Event3<LR
UKv4_A_23_P210048	HDAC4	-0.41	1.19001e-17	HR-Event3<LR
UKv4_A_32_P144710	NR2C2AP	0.487	1.19842e-17	HR-Event3>=LR
UKv4_A_23_P200999	ST3GAL3	-0.49	1.22683e-17	HR-Event3<LR
UKv4_A_32_P16625	LOC728688	0.409	1.25758e-17	HR-Event3>=LR
UKv4_A_23_P217009	C9orf24	-0.482	1.27466e-17	HR-Event3<LR
UKv4_A_23_P39481	ABCA7	-0.484	1.29769e-17	HR-Event3<LR
UKv4_A_24_P267293	SARM1	-0.409	1.30736e-17	HR-Event3<LR
UKv4_A_23_P355244	SAMD9	-0.485	1.39011e-17	HR-Event3<LR
UKv4_A_24_P125283	HDAC5	-0.472	1.40453e-17	HR-Event3<LR
UKv4_A_24_P205045	ERC2	-0.409	1.43178e-17	HR-Event3<LR
UKv4_A_23_P151150	FOXM1	0.383	1.45506e-17	HR-Event3>=LR
UKv4_A_23_P75310	ARHGAP22	-0.494	1.48568e-17	HR-Event3<LR
UKv4_A_23_P75149	SFXN4	0.408	1.50031e-17	HR-Event3>=LR
UKv4_Hs57836.1	LOC339192	-0.526	1.51353e-17	HR-Event3<LR
UKv4_A_24_P229389	DKFZP686I15217	-0.474	1.53407e-17	HR-Event3<LR
UKv4_A_23_P171314	FUNDC2	0.408	1.53825e-17	HR-Event3>=LR
UKv4_A_23_P487	UCK2	0.408	1.5769e-17	HR-Event3>=LR
UKv4_A_23_P401547	PVRL3	-0.477	1.63338e-17	HR-Event3<LR
UKv4_A_23_P354805	KLF12	-0.408	1.65396e-17	HR-Event3<LR
UKv4_A_24_P304439	SDS	-0.508	1.72986e-17	HR-Event3<LR
UKv4_A_24_P917026	NF1	-0.408	1.76111e-17	HR-Event3<LR
UKv4_A_24_P332683	ZNF761	-0.407	1.80843e-17	HR-Event3<LR
UKv4_A_23_P36345	STARD10	-0.407	1.8118e-17	HR-Event3<LR
UKv4_A_24_P403150	FLJ34503	-0.473	1.8139e-17	HR-Event3<LR
UKv4_A_23_P1833	B3GAT1	-0.407	1.82321e-17	HR-Event3<LR
UKv4_A_23_P53724	CLSTN3	-0.491	1.87479e-17	HR-Event3<LR
UKv4_A_24_P333494	FBXO42	-0.494	1.91304e-17	HR-Event3<LR
UKv4_A_23_P315602	ARPP21	-0.483	1.91954e-17	HR-Event3<LR
UKv4_A_24_P248185	PIANP	-0.407	1.9737e-17	HR-Event3<LR
UKv4_A_23_P6303	U2AF1	0.407	2.00832e-17	HR-Event3>=LR
UKv4_A_23_P169978	ZNF608	-0.407	2.00901e-17	HR-Event3<LR
UKv4_A_23_P205188	TMCO3	-0.407	2.04313e-17	HR-Event3<LR
UKv4_A_23_P162640	GABARAPL1	-0.547	2.0512e-17	HR-Event3<LR
UKv4_A_32_P146659	ATP6V0E2-AS1	-0.467	2.05323e-17	HR-Event3<LR
UKv4_A_23_P154256	ELMOD3	-0.407	2.06115e-17	HR-Event3<LR
UKv4_A_23_P156996	LOC728743	-0.407	2.11337e-17	HR-Event3<LR
UKv4_A_32_P155666	ECEL1	-0.534	2.17116e-17	HR-Event3<LR
UKv4_A_23_P120660	RPS21	0.407	2.17627e-17	HR-Event3>=LR
UKv4_A_24_P284353	TMEM107	-0.508	2.19963e-17	HR-Event3<LR
UKv4_A_23_P354734	PCDHGA11	-0.466	2.21878e-17	HR-Event3<LR
UKv4_A_23_P320457	STRIP1	-0.476	2.23877e-17	HR-Event3<LR
UKv4_A_23_P394377	KCNRG	-0.406	2.24409e-17	HR-Event3<LR
UKv4_A_24_P310864	CCDC24	-0.552	2.26171e-17	HR-Event3<LR
UKv4_A_23_P86561	CALY	-0.474	2.35285e-17	HR-Event3<LR
UKv4_A_23_P96976	ZCCHC17	-0.534	2.39966e-17	HR-Event3<LR
UKv4_A_23_P138507	CDK1	0.383	2.40408e-17	HR-Event3>=LR
UKv4_A_23_P258582	GK5	-0.481	2.42716e-17	HR-Event3<LR
UKv4_A_23_P207221	SLC47A1	-0.406	2.42895e-17	HR-Event3<LR
UKv4_Hs6529.2	KIF3A	-0.406	2.52272e-17	HR-Event3<LR
UKv4_A_24_P135061	NBPF11	-0.493	2.53372e-17	HR-Event3<LR
UKv4_A_23_P354074	LYST	-0.509	2.53526e-17	HR-Event3<LR
UKv4_A_23_P100486	VKORC1	0.406	2.53577e-17	HR-Event3>=LR
UKv4_A_23_P133656	LAMA4	-0.485	2.56814e-17	HR-Event3<LR
UKv4_A_23_P153360	SMIM7	0.406	2.59683e-17	HR-Event3>=LR
UKv4_A_23_P95359	DNAJC6	-0.487	2.63237e-17	HR-Event3<LR
UKv4_A_23_P22224	EIF4EBP1	0.406	2.63289e-17	HR-Event3>=LR
UKv4_A_23_P362228	C1orf213	-0.405	2.70515e-17	HR-Event3<LR
UKv4_A_23_P50508	PLA2G4C	-0.501	2.72339e-17	HR-Event3<LR
UKv4_A_23_P163481	BUB1B	0.405	2.76367e-17	HR-Event3>=LR
UKv4_A_32_P83465	NBPF24	-0.491	2.80363e-17	HR-Event3<LR
UKv4_A_23_P255812	TMEM66	-0.405	2.94191e-17	HR-Event3<LR
UKv4_A_32_P524014	UTRN	-0.5	2.99634e-17	HR-Event3<LR
UKv4_A_32_P130641	STARD9	-0.482	3.02299e-17	HR-Event3<LR
UKv4_A_23_P339773	TPRG1L	-0.475	3.07113e-17	HR-Event3<LR
UKv4_A_23_P52017	ASPM	0.381	3.09259e-17	HR-Event3>=LR
UKv4_A_23_P42331	HMGA1	0.405	3.11878e-17	HR-Event3>=LR
UKv4_A_23_P4416	ZNF287	-0.405	3.15783e-17	HR-Event3<LR
UKv4_A_23_P200780	TGFBR3	-0.405	3.1708e-17	HR-Event3<LR
UKv4_A_23_P207245	TEKT3	-0.49	3.21517e-17	HR-Event3<LR
UKv4_A_23_P69249	ACTL6A	0.404	3.25436e-17	HR-Event3>=LR
UKv4_A_23_P209430	ALS2	-0.404	3.27017e-17	HR-Event3<LR
UKv4_A_24_P481783	UBAP1L	-0.505	3.33814e-17	HR-Event3<LR
UKv4_A_23_P83266	ENDOG	0.404	3.52552e-17	HR-Event3>=LR
UKv4_A_24_P382001	POLR3K	0.404	3.55e-17	HR-Event3>=LR
UKv4_A_24_P151727	NONO	0.404	3.59641e-17	HR-Event3>=LR
UKv4_A_23_P117694	CORO2B	-0.499	3.67167e-17	HR-Event3<LR
UKv4_A_23_P35219	NEK2	0.404	3.68229e-17	HR-Event3>=LR
UKv4_A_23_P431360	ZNF219	0.404	3.82497e-17	HR-Event3>=LR
UKv4_A_24_P254705	ZNF695	0.471	3.86913e-17	HR-Event3>=LR
UKv4_A_32_P60716	CCDC158	-0.484	3.94811e-17	HR-Event3<LR
UKv4_A_24_P602871	SAMD5	-0.403	4.00177e-17	HR-Event3<LR
UKv4_A_24_P944640	EPB41L5	-0.403	4.07498e-17	HR-Event3<LR
UKv4_A_23_P5903	SLCO4A1	0.481	4.13109e-17	HR-Event3>=LR
UKv4_A_32_P128258	SIGLEC17P	-0.403	4.15025e-17	HR-Event3<LR
UKv4_A_24_P188447	ELAVL4	-0.482	4.17272e-17	HR-Event3<LR
UKv4_A_23_P118916	PQLC1	-0.403	4.21525e-17	HR-Event3<LR
UKv4_A_23_P1722	C11orf52	-0.403	4.26197e-17	HR-Event3<LR
UKv4_A_32_P28939	ALKBH2	0.403	4.29499e-17	HR-Event3>=LR
UKv4_A_23_P49041	TMEM62	-0.403	4.45755e-17	HR-Event3<LR
UKv4_A_23_P252556	BAI3	-0.403	4.48696e-17	HR-Event3<LR
UKv4_A_23_P333228	2015-03-04	-0.403	4.54231e-17	HR-Event3<LR
UKv4_A_23_P80684	PHF7	-0.504	4.54304e-17	HR-Event3<LR
UKv4_A_23_P155596	FMO3	-0.467	4.54568e-17	HR-Event3<LR
UKv4_A_23_P210763	JAG1	-0.489	4.59652e-17	HR-Event3<LR
UKv4_A_23_P99930	TIPIN	0.403	4.63439e-17	HR-Event3>=LR
UKv4_A_23_P212025	ZBTB38	-0.484	4.75265e-17	HR-Event3<LR
UKv4_A_23_P123125	CCM2	-0.485	4.80253e-17	HR-Event3<LR
UKv4_A_23_P381746	ASXL3	-0.402	4.80276e-17	HR-Event3<LR
UKv4_A_24_P380348	SMAP1	-0.402	4.80697e-17	HR-Event3<LR
UKv4_A_24_P345081	NBPF3	-0.483	4.8409e-17	HR-Event3<LR
UKv4_A_23_P253029	BOK	-0.543	4.84331e-17	HR-Event3<LR
UKv4_A_32_P91663	MYT1L	-0.402	4.91817e-17	HR-Event3<LR
UKv4_A_23_P140069	FBXL3	-0.402	5.00935e-17	HR-Event3<LR
UKv4_A_24_P109554	CNTRL	-0.402	5.06309e-17	HR-Event3<LR
UKv4_A_23_P59738	MYL7	-0.402	5.13433e-17	HR-Event3<LR
UKv4_A_24_P355944	EFNB2	-0.475	5.13835e-17	HR-Event3<LR
UKv4_A_23_P100704	MAPK7	-0.402	5.15364e-17	HR-Event3<LR
UKv4_A_23_P150807	PPFIBP2	-0.477	5.24945e-17	HR-Event3<LR
UKv4_A_23_P142830	PLA2R1	-0.501	5.33827e-17	HR-Event3<LR
UKv4_A_23_P126825	SLC16A1	0.492	5.34937e-17	HR-Event3>=LR
UKv4_A_23_P112289	TSTD2	-0.402	5.44639e-17	HR-Event3<LR
UKv4_A_23_P141479	SUPT6H	-0.402	5.44736e-17	HR-Event3<LR
UKv4_A_32_P97496	LINC00174	-0.5	5.54157e-17	HR-Event3<LR
UKv4_A_24_P188941	NPM1	0.498	5.61709e-17	HR-Event3>=LR
UKv4_A_23_P61748	COL4A3BP	-0.468	5.6688e-17	HR-Event3<LR
UKv4_A_32_P111639	CHST9	-0.402	5.69358e-17	HR-Event3<LR
UKv4_A_24_P76740	CC2D1B	-0.524	5.71638e-17	HR-Event3<LR
UKv4_A_23_P51202	ZNF436	-0.492	5.74847e-17	HR-Event3<LR
UKv4_A_24_P58395	FAM73A	-0.488	5.90896e-17	HR-Event3<LR
UKv4_A_23_P141965	HAUS8	0.401	5.92421e-17	HR-Event3>=LR
UKv4_A_23_P70359	AGPAT4-IT1	-0.483	5.97935e-17	HR-Event3<LR
UKv4_A_24_P173823	PBX1	-0.401	6.08058e-17	HR-Event3<LR
UKv4_A_23_P143958	RPL22L1	0.535	6.59756e-17	HR-Event3>=LR
UKv4_A_23_P428219	EZH1	-0.49	6.71253e-17	HR-Event3<LR
UKv4_A_23_P9883	NLRP3	-0.401	6.9291e-17	HR-Event3<LR
UKv4_A_23_P31399	PON2	-0.4	7.13414e-17	HR-Event3<LR
UKv4_A_32_P61857	KIAA1468	-0.4	7.18151e-17	HR-Event3<LR
UKv4_A_23_P110569	TRIM36	-0.49	7.21088e-17	HR-Event3<LR
UKv4_A_23_P335661	SAMD4A	-0.478	7.21647e-17	HR-Event3<LR
UKv4_A_24_P612441	C6orf89	-0.477	7.26394e-17	HR-Event3<LR
UKv4_A_23_P151209	CSRNP2	-0.4	7.50609e-17	HR-Event3<LR
UKv4_A_23_P129665	ITGAD	-0.502	7.53894e-17	HR-Event3<LR
UKv4_A_32_P27020	NBPF15	-0.477	7.61664e-17	HR-Event3<LR
UKv4_A_23_P71598	MPDZ	-0.4	7.618e-17	HR-Event3<LR
UKv4_A_32_P394951	NTN5	-0.4	8.0586e-17	HR-Event3<LR
UKv4_A_24_P505255	LOC391470	0.471	8.13187e-17	HR-Event3>=LR
UKv4_A_23_P37825	SPIRE2	-0.4	8.22941e-17	HR-Event3<LR
UKv4_A_23_P71513	EFR3A	-0.4	8.42834e-17	HR-Event3<LR
UKv4_A_23_P127557	KBTBD3	-0.4	8.43279e-17	HR-Event3<LR
UKv4_A_23_P85682	NFIA	-0.4	8.43557e-17	HR-Event3<LR
UKv4_A_32_P197561	EBF1	-0.515	8.51499e-17	HR-Event3<LR
UKv4_A_23_P144071	COL7A1	-0.494	8.57893e-17	HR-Event3<LR
UKv4_A_23_P210900	ACSS2	-0.399	8.79866e-17	HR-Event3<LR
UKv4_A_23_P143559	CLTCL1	-0.471	8.8925e-17	HR-Event3<LR
UKv4_A_23_P121956	THG1L	0.399	8.97811e-17	HR-Event3>=LR
UKv4_A_24_P397294	LTC4S	-0.458	9.24237e-17	HR-Event3<LR
UKv4_A_32_P220307	RPL39	0.399	9.27103e-17	HR-Event3>=LR
UKv4_A_23_P401238	DDHD2	-0.399	9.3373e-17	HR-Event3<LR
UKv4_A_24_P6370	C1orf110	-0.399	9.4197e-17	HR-Event3<LR
UKv4_A_24_P823708	FAM91A2	-0.478	9.42679e-17	HR-Event3<LR
UKv4_A_23_P134125	MAP3K5	-0.465	9.45235e-17	HR-Event3<LR
UKv4_A_32_P94798	ANXA2	-0.516	9.45357e-17	HR-Event3<LR
UKv4_A_23_P126135	MFN2	-0.508	9.4797e-17	HR-Event3<LR
UKv4_A_23_P251695	NXT1	0.399	9.54331e-17	HR-Event3>=LR
UKv4_A_23_P99138	MRPL51	0.399	9.56116e-17	HR-Event3>=LR
UKv4_A_23_P203743	GAB2	-0.399	9.74981e-17	HR-Event3<LR
UKv4_A_24_P246173	MYO9B	-0.399	9.89043e-17	HR-Event3<LR
UKv4_A_23_P163492	BAIAP3	-0.513	9.95731e-17	HR-Event3<LR
UKv4_A_23_P86504	C10orf76	-0.399	1.00467e-16	HR-Event3<LR
UKv4_A_23_P65022	ACADS	-0.475	1.03135e-16	HR-Event3<LR
UKv4_A_24_P346181	FAM120B	-0.398	1.03207e-16	HR-Event3<LR
UKv4_A_23_P82412	NSUN5P1	-0.398	1.06066e-16	HR-Event3<LR
UKv4_A_23_P15844	BRIP1	0.398	1.11625e-16	HR-Event3>=LR
UKv4_A_23_P127068	SEMA4G	-0.398	1.13559e-16	HR-Event3<LR
UKv4_A_24_P129483	PIP5KL1	-0.468	1.13598e-16	HR-Event3<LR
UKv4_A_32_P180825	FMN1	-0.398	1.13986e-16	HR-Event3<LR
UKv4_A_23_P201342	DVL1	-0.398	1.14e-16	HR-Event3<LR
UKv4_Hs180737.1	ATP8A1	-0.398	1.14816e-16	HR-Event3<LR
UKv4_A_24_P160413	MTMR9LP	-0.52	1.16669e-16	HR-Event3<LR
UKv4_A_23_P19619	HIVEP1	-0.471	1.17487e-16	HR-Event3<LR
UKv4_A_23_P255535	ASMT	-0.466	1.18022e-16	HR-Event3<LR
UKv4_A_23_P21063	SCN5A	-0.398	1.18161e-16	HR-Event3<LR
UKv4_A_23_P9209	NIPSNAP3B	-0.398	1.18269e-16	HR-Event3<LR
UKv4_A_24_P377269	HSPA4	0.398	1.20368e-16	HR-Event3>=LR
UKv4_A_23_P430800	CCDC17	-0.479	1.22063e-16	HR-Event3<LR
UKv4_A_23_P215461	LIMK1	-0.397	1.27491e-16	HR-Event3<LR
UKv4_A_23_P405878	C12orf54	-0.477	1.2816e-16	HR-Event3<LR
UKv4_A_23_P149678	PIAS3	-0.467	1.28196e-16	HR-Event3<LR
UKv4_A_23_P110005	NICN1	-0.397	1.28767e-16	HR-Event3<LR
UKv4_A_23_P204238	FOXJ2	-0.467	1.29407e-16	HR-Event3<LR
UKv4_A_23_P149221	HECTD3	-0.472	1.29415e-16	HR-Event3<LR
UKv4_A_32_P84289	FAM213B	-0.48	1.30535e-16	HR-Event3<LR
UKv4_A_23_P422144	FAM43A	-0.397	1.31463e-16	HR-Event3<LR
UKv4_A_23_P253958	LRRC17	-0.397	1.34521e-16	HR-Event3<LR
UKv4_A_23_P8412	GALNT11	-0.397	1.39682e-16	HR-Event3<LR
UKv4_A_23_P144726	NOP16	0.459	1.41736e-16	HR-Event3>=LR
UKv4_A_23_P12477	SCMH1	-0.397	1.43558e-16	HR-Event3<LR
UKv4_A_23_P70249	CDC25C	0.356	1.51815e-16	HR-Event3>=LR
UKv4_A_32_P175739	HK2	0.396	1.54897e-16	HR-Event3>=LR
UKv4_A_23_P93722	SDK1	-0.396	1.55245e-16	HR-Event3<LR
UKv4_A_23_P200073	PITHD1	-0.489	1.55401e-16	HR-Event3<LR
UKv4_A_23_P158406	PDE4D	-0.501	1.58417e-16	HR-Event3<LR
UKv4_A_23_P308136	TRIM50	-0.472	1.58985e-16	HR-Event3<LR
UKv4_A_23_P168909	ZFPM2	-0.487	1.60374e-16	HR-Event3<LR
UKv4_A_24_P941708	RUFY2	-0.47	1.60463e-16	HR-Event3<LR
UKv4_A_23_P321377	C1orf216	-0.396	1.63989e-16	HR-Event3<LR
UKv4_A_24_P113815	SLC35E2	-0.456	1.64205e-16	HR-Event3<LR
UKv4_A_23_P7402	PDZD2	-0.396	1.67775e-16	HR-Event3<LR
UKv4_A_24_P652033	DPY19L1P1	-0.396	1.70032e-16	HR-Event3<LR
UKv4_A_23_P104624	ENDOD1	-0.396	1.70721e-16	HR-Event3<LR
UKv4_A_23_P200126	MKNK1	-0.493	1.71079e-16	HR-Event3<LR
UKv4_A_24_P366777	NOTCH2NL	-0.488	1.72826e-16	HR-Event3<LR
UKv4_A_24_P353486	KLHL4	-0.396	1.75676e-16	HR-Event3<LR
UKv4_A_24_P202522	AQP4	-0.396	1.80229e-16	HR-Event3<LR
UKv4_A_32_P210872	HEPN1	-0.478	1.8304e-16	HR-Event3<LR
UKv4_A_32_P107644	MIR137HG	-0.501	1.88348e-16	HR-Event3<LR
UKv4_A_24_P943957	PIKFYVE	-0.395	1.92349e-16	HR-Event3<LR
UKv4_A_23_P205818	PPIP5K1	-0.453	1.97723e-16	HR-Event3<LR
UKv4_A_23_P50455	POLD1	0.395	2.00549e-16	HR-Event3>=LR
UKv4_A_23_P160567	ZMYND12	-0.395	2.03979e-16	HR-Event3<LR
UKv4_A_24_P13024	SLC16A12	-0.457	2.07643e-16	HR-Event3<LR
UKv4_A_32_P217401	BTBD9	-0.395	2.07659e-16	HR-Event3<LR
UKv4_A_23_P76364	CD9	-0.525	2.15579e-16	HR-Event3<LR
UKv4_A_23_P105044	MRPL23	0.395	2.16103e-16	HR-Event3>=LR
UKv4_A_23_P207507	ABCC3	-0.479	2.18677e-16	HR-Event3<LR
UKv4_A_23_P94819	RPH3AL	-0.457	2.28025e-16	HR-Event3<LR
UKv4_A_23_P123666	TBC1D2	-0.463	2.33122e-16	HR-Event3<LR
UKv4_A_23_P54918	LDHD	-0.394	2.35806e-16	HR-Event3<LR
UKv4_A_23_P76159	EEA1	-0.394	2.36017e-16	HR-Event3<LR
UKv4_A_23_P20363	ZC2HC1A	-0.394	2.37898e-16	HR-Event3<LR
UKv4_A_23_P319027	HECW1	-0.523	2.40106e-16	HR-Event3<LR
UKv4_A_32_P185637	COL20A1	-0.394	2.41756e-16	HR-Event3<LR
UKv4_A_23_P360777	NRG1	-0.512	2.41869e-16	HR-Event3<LR
UKv4_A_24_P11131	SRRM1	-0.466	2.47041e-16	HR-Event3<LR
UKv4_A_23_P41987	GFRA3	-0.481	2.47496e-16	HR-Event3<LR
UKv4_A_24_P389415	PNMA2	-0.394	2.62721e-16	HR-Event3<LR
UKv4_A_24_P315921	PPIEL	-0.51	2.63268e-16	HR-Event3<LR
UKv4_A_23_P35349	SVIL	-0.394	2.63965e-16	HR-Event3<LR
UKv4_A_23_P102994	PI4KA	-0.394	2.67479e-16	HR-Event3<LR
UKv4_A_23_P211806	LRRFIP2	-0.458	2.72977e-16	HR-Event3<LR
UKv4_A_23_P16817	CLK1	-0.393	2.7514e-16	HR-Event3<LR
UKv4_A_23_P145074	PNRC1	-0.393	2.76733e-16	HR-Event3<LR
UKv4_A_24_P38895	H2AFX	0.393	2.8937e-16	HR-Event3>=LR
UKv4_A_23_P138271	ARL8A	-0.393	2.92939e-16	HR-Event3<LR
UKv4_A_24_P332837	MSL1	-0.468	3.16627e-16	HR-Event3<LR
UKv4_A_23_P69339	ACAA1	-0.393	3.16848e-16	HR-Event3<LR
UKv4_A_23_P38735	CDH19	-0.393	3.23025e-16	HR-Event3<LR
UKv4_A_32_P465742	PIP5K1B	-0.472	3.24899e-16	HR-Event3<LR
UKv4_A_32_P129010	LURAP1	-0.458	3.32475e-16	HR-Event3<LR
UKv4_A_24_P411899	RNF19A	-0.392	3.4456e-16	HR-Event3<LR
UKv4_A_23_P209288	CUL3	-0.392	3.49024e-16	HR-Event3<LR
UKv4_A_24_P323598	ESCO2	0.367	3.64999e-16	HR-Event3>=LR
UKv4_A_24_P187197	LOC440300	-0.392	3.73307e-16	HR-Event3<LR
UKv4_A_23_P151426	FOXO1	-0.463	3.73897e-16	HR-Event3<LR
UKv4_A_24_P278234	KIAA1984	-0.456	3.74933e-16	HR-Event3<LR
UKv4_A_23_P415443	NCAPH	0.392	3.85661e-16	HR-Event3>=LR
UKv4_A_23_P154108	DYNC1I2	-0.392	3.96167e-16	HR-Event3<LR
UKv4_A_23_P99473	UPF3A	-0.391	4.08561e-16	HR-Event3<LR
UKv4_A_23_P326170	CALM2	-0.448	4.14649e-16	HR-Event3<LR
UKv4_A_23_P34433	ZCCHC11	-0.461	4.15257e-16	HR-Event3<LR
UKv4_A_24_P110967	PCMTD1	-0.391	4.26479e-16	HR-Event3<LR
UKv4_A_32_P31633	SF3B1	-0.391	4.27402e-16	HR-Event3<LR
UKv4_A_23_P7201	MED28	0.391	4.45739e-16	HR-Event3>=LR
UKv4_A_23_P200976	HYI	-0.459	4.47602e-16	HR-Event3<LR
UKv4_A_24_P943193	PREPL	-0.391	4.47641e-16	HR-Event3<LR
UKv4_A_23_P208340	SLC44A2	-0.458	4.5847e-16	HR-Event3<LR
UKv4_A_24_P419211	MTMR6	-0.39	4.85375e-16	HR-Event3<LR
UKv4_A_23_P18422	MRPL3	0.457	4.85669e-16	HR-Event3>=LR
UKv4_A_23_P128304	BICD1	-0.459	4.89173e-16	HR-Event3<LR
UKv4_A_24_P153643	DOCK3	-0.533	4.92736e-16	HR-Event3<LR
UKv4_A_23_P125809	ZCCHC12	-0.468	4.9438e-16	HR-Event3<LR
UKv4_A_23_P102202	MSH6	0.39	4.99085e-16	HR-Event3>=LR
UKv4_A_23_P168567	GTF2I	-0.39	5.0294e-16	HR-Event3<LR
UKv4_A_23_P37005	MTRF1	-0.39	5.06499e-16	HR-Event3<LR
UKv4_A_23_P252721	DLC1	-0.511	5.12562e-16	HR-Event3<LR
UKv4_A_32_P34920	FOXD1	-0.46	5.12778e-16	HR-Event3<LR
UKv4_A_23_P433229	PHYHIP	-0.39	5.12797e-16	HR-Event3<LR
UKv4_A_24_P317827	TMEM8B	-0.39	5.13067e-16	HR-Event3<LR
UKv4_A_23_P9779	IRX5	0.39	5.20454e-16	HR-Event3>=LR
UKv4_A_24_P257099	HJURP	0.39	5.24742e-16	HR-Event3>=LR
UKv4_A_23_P74349	NUF2	0.367	5.2596e-16	HR-Event3>=LR
UKv4_A_23_P385217	ARL8B	-0.39	5.3344e-16	HR-Event3<LR
UKv4_A_23_P133694	SLC29A1	-0.39	5.44513e-16	HR-Event3<LR
UKv4_A_23_P209426	TRAK2	-0.459	5.49425e-16	HR-Event3<LR
UKv4_A_23_P328259	FHDC1	-0.39	5.49783e-16	HR-Event3<LR
UKv4_A_23_P112201	KDM4C	-0.45	5.50124e-16	HR-Event3<LR
UKv4_A_23_P56787	CNTNAP5	-0.39	5.55223e-16	HR-Event3<LR
UKv4_A_23_P215318	VPS41	-0.389	5.89526e-16	HR-Event3<LR
UKv4_A_24_P941643	PLCB1	-0.389	6.27697e-16	HR-Event3<LR
UKv4_A_23_P121602	SAP30	0.389	6.31299e-16	HR-Event3>=LR
UKv4_A_23_P20022	HILPDA	0.389	6.33674e-16	HR-Event3>=LR
UKv4_A_23_P387523	ZBTB40	-0.463	6.50729e-16	HR-Event3<LR
UKv4_A_24_P322229	RASL10B	0.453	6.5278e-16	HR-Event3>=LR
UKv4_A_23_P67725	LMNB2	0.389	6.5299e-16	HR-Event3>=LR
UKv4_A_23_P37191	PSMB5	0.389	6.56241e-16	HR-Event3>=LR
UKv4_A_24_P182461	IGSF3	-0.453	6.70527e-16	HR-Event3<LR
UKv4_A_32_P148538	LPPR4	-0.5	6.72865e-16	HR-Event3<LR
UKv4_Hs455747.1	ABCA9	-0.389	6.80813e-16	HR-Event3<LR
UKv4_A_23_P25150	HOXC9	-0.471	6.90539e-16	HR-Event3<LR
UKv4_Hs455473.1	SPDYE5	-0.451	6.91855e-16	HR-Event3<LR
UKv4_A_23_P111297	RPP40	0.389	6.96548e-16	HR-Event3>=LR
UKv4_A_23_P49155	CDH3	-0.388	7.07876e-16	HR-Event3<LR
UKv4_A_23_P119923	CNNM4	-0.388	7.15414e-16	HR-Event3<LR
UKv4_A_23_P100764	SLC25A39	0.388	7.21818e-16	HR-Event3>=LR
UKv4_A_23_P213678	PAM	-0.388	7.26771e-16	HR-Event3<LR
UKv4_A_24_P218265	TNFRSF10B	0.388	7.2759e-16	HR-Event3>=LR
UKv4_A_23_P149301	HIST3H2A	0.388	7.34087e-16	HR-Event3>=LR
UKv4_A_23_P137143	DKC1	0.467	7.37937e-16	HR-Event3>=LR
UKv4_A_23_P380928	TTLL3	-0.476	7.57162e-16	HR-Event3<LR
UKv4_A_23_P308974	ADAMTSL3	-0.388	7.82217e-16	HR-Event3<LR
UKv4_A_32_P198325	FAM211B	-0.388	7.97021e-16	HR-Event3<LR
UKv4_A_23_P301021	ASTN1	-0.388	8.12534e-16	HR-Event3<LR
UKv4_A_32_P46510	ZC3H6	-0.388	8.17327e-16	HR-Event3<LR
UKv4_A_32_P100109	REPS2	-0.449	8.1779e-16	HR-Event3<LR
UKv4_A_23_P92999	CDH9	-0.388	8.17811e-16	HR-Event3<LR
UKv4_A_23_P372771	FAM219B	-0.388	8.26024e-16	HR-Event3<LR
UKv4_A_23_P209167	FSTL3	-0.388	8.27294e-16	HR-Event3<LR
UKv4_A_23_P252236	KLKB1	-0.388	8.27477e-16	HR-Event3<LR
UKv4_A_23_P54488	ACSBG1	-0.388	8.35357e-16	HR-Event3<LR
UKv4_A_23_P411113	CNTNAP1	-0.387	8.43285e-16	HR-Event3<LR
UKv4_A_24_P116535	MMP15	-0.465	8.54834e-16	HR-Event3<LR
UKv4_A_23_P414312	KNDC1	-0.511	8.87983e-16	HR-Event3<LR
UKv4_A_23_P212284	POC1A	0.387	8.90459e-16	HR-Event3>=LR
UKv4_A_23_P17724	2015-09-05	-0.387	8.9441e-16	HR-Event3<LR
UKv4_A_23_P146274	STMN2	-0.459	9.15653e-16	HR-Event3<LR
UKv4_A_23_P319583	RIMS3	-0.475	9.21698e-16	HR-Event3<LR
UKv4_A_32_P62997	PBK	0.349	9.23818e-16	HR-Event3>=LR
UKv4_A_23_P105545	VAMP1	-0.387	9.31507e-16	HR-Event3<LR
UKv4_A_23_P96761	ACADM	-0.387	9.38313e-16	HR-Event3<LR
UKv4_A_23_P213085	SLC10A7	-0.387	9.38636e-16	HR-Event3<LR
UKv4_A_24_P113572	PHF21B	0.387	9.45295e-16	HR-Event3>=LR
UKv4_A_23_P22119	PLEC	-0.481	9.45546e-16	HR-Event3<LR
UKv4_A_24_P18020	ANKIB1	-0.473	9.64746e-16	HR-Event3<LR
UKv4_A_23_P58671	TPPP	-0.465	9.69881e-16	HR-Event3<LR
UKv4_A_23_P140858	RBFOX1	-0.478	9.7742e-16	HR-Event3<LR
UKv4_A_24_P932939	LOC401052	-0.386	1.02099e-15	HR-Event3<LR
UKv4_A_23_P49972	CDC6	0.386	1.04424e-15	HR-Event3>=LR
UKv4_A_23_P9402	CNTFR	-0.386	1.09087e-15	HR-Event3<LR
UKv4_A_23_P65797	KLHL25	0.386	1.12997e-15	HR-Event3>=LR
UKv4_A_23_P501232	KCNAB2	-0.441	1.14141e-15	HR-Event3<LR
UKv4_A_23_P124417	BUB1	0.364	1.16114e-15	HR-Event3>=LR
UKv4_A_23_P80902	KIF15	0.386	1.17669e-15	HR-Event3>=LR
UKv4_A_23_P163455	MAP1A	-0.463	1.1828e-15	HR-Event3<LR
UKv4_A_23_P18276	RBM5	-0.446	1.18684e-15	HR-Event3<LR
UKv4_A_32_P5057	LOC284244	-0.386	1.21501e-15	HR-Event3<LR
UKv4_A_23_P55468	TIMM22	-0.446	1.23794e-15	HR-Event3<LR
UKv4_A_32_P776863	C2orf61	-0.385	1.27361e-15	HR-Event3<LR
UKv4_A_23_P137543	ZNF362	-0.44	1.28017e-15	HR-Event3<LR
UKv4_A_24_P880043	PCGF5	-0.469	1.28627e-15	HR-Event3<LR
UKv4_A_23_P59349	HECA	-0.479	1.31345e-15	HR-Event3<LR
UKv4_A_23_P11705	BSDC1	-0.515	1.31358e-15	HR-Event3<LR
UKv4_A_23_P144911	EGFLAM	-0.463	1.32103e-15	HR-Event3<LR
UKv4_A_23_P70213	APC	-0.385	1.33144e-15	HR-Event3<LR
UKv4_A_23_P72117	SMPDL3A	-0.451	1.35373e-15	HR-Event3<LR
UKv4_A_23_P31109	GINM1	-0.385	1.36546e-15	HR-Event3<LR
UKv4_A_23_P327380	TP63	-0.46	1.37721e-15	HR-Event3<LR
UKv4_A_24_P405631	FEZF2	-0.385	1.378e-15	HR-Event3<LR
UKv4_A_23_P147786	RIMS2	-0.385	1.3839e-15	HR-Event3<LR
UKv4_A_23_P12303	AGBL4	-0.516	1.38685e-15	HR-Event3<LR
UKv4_A_24_P294199	PLCL1	-0.462	1.42738e-15	HR-Event3<LR
UKv4_A_24_P944616	HP1BP3	-0.461	1.43734e-15	HR-Event3<LR
UKv4_A_23_P426809	ARHGEF11	-0.464	1.47295e-15	HR-Event3<LR
UKv4_A_24_P2948	RUSC1	-0.449	1.47368e-15	HR-Event3<LR
UKv4_A_32_P21246	HCG27	-0.465	1.50816e-15	HR-Event3<LR
UKv4_A_23_P219197	RGS3	-0.453	1.51963e-15	HR-Event3<LR
UKv4_A_24_P813147	TUBB8	-0.384	1.53669e-15	HR-Event3<LR
UKv4_A_23_P27048	TMEM199	-0.384	1.55673e-15	HR-Event3<LR
UKv4_A_24_P838947	TBC1D3P5	-0.384	1.56937e-15	HR-Event3<LR
UKv4_A_23_P365767	CACNA1D	-0.479	1.57919e-15	HR-Event3<LR
UKv4_A_24_P4678	ACAD8	-0.384	1.58996e-15	HR-Event3<LR
UKv4_A_23_P99275	KLRB1	-0.459	1.62216e-15	HR-Event3<LR
UKv4_A_32_P163306	HHIPL1	-0.384	1.63462e-15	HR-Event3<LR
UKv4_A_23_P251505	NSUN5	-0.384	1.65374e-15	HR-Event3<LR
UKv4_A_23_P254120	FBXO9	-0.442	1.68319e-15	HR-Event3<LR
UKv4_A_24_P923483	SLC6A13	-0.47	1.6846e-15	HR-Event3<LR
UKv4_A_23_P50008	TTC19	-0.384	1.69119e-15	HR-Event3<LR
UKv4_A_23_P142154	GRWD1	0.384	1.69792e-15	HR-Event3>=LR
UKv4_A_23_P115534	KIAA0319L	-0.467	1.70335e-15	HR-Event3<LR
UKv4_A_23_P155360	HDAC11	-0.439	1.70898e-15	HR-Event3<LR
UKv4_A_23_P104798	IL18	-0.469	1.70919e-15	HR-Event3<LR
UKv4_A_23_P435604	EMC1	-0.484	1.72026e-15	HR-Event3<LR
UKv4_A_23_P254079	STBD1	-0.384	1.72078e-15	HR-Event3<LR
UKv4_A_24_P944541	SLC3A1	-0.384	1.72199e-15	HR-Event3<LR
UKv4_A_23_P129014	EFCAB11	0.384	1.74014e-15	HR-Event3>=LR
UKv4_A_23_P318296	PLEKHA8	-0.384	1.74589e-15	HR-Event3<LR
UKv4_A_32_P198177	PALM3	-0.479	1.74997e-15	HR-Event3<LR
UKv4_A_24_P204244	ANXA2P1	-0.489	1.79321e-15	HR-Event3<LR
UKv4_A_23_P157215	BZW2	0.456	1.7975e-15	HR-Event3>=LR
UKv4_A_23_P338134	CSPG4P5	-0.442	1.80732e-15	HR-Event3<LR
UKv4_A_23_P66180	CACNG3	-0.46	1.80853e-15	HR-Event3<LR
UKv4_A_32_P49508	HMGCLL1	-0.383	1.81191e-15	HR-Event3<LR
UKv4_A_32_P117016	ALDH1L2	-0.383	1.91311e-15	HR-Event3<LR
UKv4_A_32_P89899	GABRG1	-0.383	1.92423e-15	HR-Event3<LR
UKv4_A_23_P83751	C11orf63	-0.447	1.95337e-15	HR-Event3<LR
UKv4_A_23_P86610	ZNF365	-0.468	1.95446e-15	HR-Event3<LR
UKv4_A_23_P116235	MDK	0.383	1.95446e-15	HR-Event3>=LR
UKv4_A_23_P428842	TMEM44	-0.462	1.96001e-15	HR-Event3<LR
UKv4_A_32_P160576	SCAPER	-0.383	1.97706e-15	HR-Event3<LR
UKv4_A_24_P320604	ARMC2	-0.474	1.99236e-15	HR-Event3<LR
UKv4_A_23_P145644	DDC	-0.532	1.99821e-15	HR-Event3<LR
UKv4_A_23_P147388	KIF13B	-0.479	2.00223e-15	HR-Event3<LR
UKv4_A_23_P40956	GHRL	-0.479	2.00285e-15	HR-Event3<LR
UKv4_A_24_P109375	TRIM74	-0.448	2.01215e-15	HR-Event3<LR
UKv4_A_24_P270814	CRK	-0.382	2.10846e-15	HR-Event3<LR
UKv4_A_23_P42664	SHFM1	0.382	2.12124e-15	HR-Event3>=LR
UKv4_A_23_P348253	CDHR3	-0.382	2.17115e-15	HR-Event3<LR
UKv4_A_23_P25873	WDHD1	0.382	2.17634e-15	HR-Event3>=LR
UKv4_A_24_P529644	H6PD	-0.382	2.20812e-15	HR-Event3<LR
UKv4_A_23_P313640	MAP3K2	-0.439	2.23081e-15	HR-Event3<LR
UKv4_A_23_P301530	ANK3	-0.484	2.31108e-15	HR-Event3<LR
UKv4_A_23_P304304	ARSF	-0.485	2.3998e-15	HR-Event3<LR
UKv4_A_24_P33989	NECAB1	-0.382	2.40568e-15	HR-Event3<LR
UKv4_A_23_P303251	PTCHD1	-0.491	2.42381e-15	HR-Event3<LR
UKv4_A_24_P108005	MAP1LC3B	-0.382	2.49604e-15	HR-Event3<LR
UKv4_A_23_P502882	CBFA2T2	-0.382	2.53275e-15	HR-Event3<LR
UKv4_A_24_P195831	CCDC34	0.437	2.55647e-15	HR-Event3>=LR
UKv4_A_23_P339191	CBL	-0.449	2.55931e-15	HR-Event3<LR
UKv4_A_23_P16022	ZNF256	0.381	2.5812e-15	HR-Event3>=LR
UKv4_A_23_P22350	GRAMD3	-0.381	2.59809e-15	HR-Event3<LR
UKv4_A_23_P429670	LCOR	-0.381	2.67582e-15	HR-Event3<LR
UKv4_A_23_P130974	KIAA1683	-0.445	2.68372e-15	HR-Event3<LR
UKv4_A_23_P200056	NADK	-0.462	2.71398e-15	HR-Event3<LR
UKv4_A_32_P192692	KCNMA1	-0.452	2.79101e-15	HR-Event3<LR
UKv4_A_23_P55578	RIOK3	-0.381	2.85243e-15	HR-Event3<LR
UKv4_A_23_P322845	PPAPDC1B	-0.381	2.86618e-15	HR-Event3<LR
UKv4_A_23_P130919	MOB3A	-0.381	2.91302e-15	HR-Event3<LR
UKv4_A_23_P257993	DNASE1L3	-0.445	2.94205e-15	HR-Event3<LR
UKv4_A_23_P171054	ELK1	0.381	2.95254e-15	HR-Event3>=LR
UKv4_A_23_P301942	NPPC	0.381	2.98718e-15	HR-Event3>=LR
UKv4_A_24_P141332	CAMK2G	-0.449	3.01679e-15	HR-Event3<LR
UKv4_A_24_P146138	PCDHA1	-0.38	3.0894e-15	HR-Event3<LR
UKv4_A_23_P218412	SPAG7	-0.38	3.10984e-15	HR-Event3<LR
UKv4_A_23_P305723	MIER1	-0.483	3.11208e-15	HR-Event3<LR
UKv4_A_24_P67096	ABCA5	-0.513	3.1133e-15	HR-Event3<LR
UKv4_A_23_P214059	NR3C1	-0.497	3.11412e-15	HR-Event3<LR
UKv4_A_24_P8721	HIST2H2AC	0.38	3.13589e-15	HR-Event3>=LR
UKv4_A_23_P51781	TRNAU1AP	-0.465	3.15822e-15	HR-Event3<LR
UKv4_A_23_P97394	BCAR3	-0.38	3.23427e-15	HR-Event3<LR
UKv4_A_24_P125881	DGCR2	-0.38	3.32884e-15	HR-Event3<LR
UKv4_A_23_P207125	NLGN2	-0.38	3.33456e-15	HR-Event3<LR
UKv4_A_32_P126229	STMND1	-0.442	3.3596e-15	HR-Event3<LR
UKv4_A_24_P295963	SLC38A2	-0.38	3.45871e-15	HR-Event3<LR
UKv4_A_23_P149019	BAI2	-0.465	3.56243e-15	HR-Event3<LR
UKv4_A_32_P143245	CENPW	0.38	3.6482e-15	HR-Event3>=LR
UKv4_A_23_P116868	SLCO1C1	-0.379	3.67961e-15	HR-Event3<LR
UKv4_A_23_P6481	TNRC6B	-0.379	3.70878e-15	HR-Event3<LR
UKv4_A_32_P26895	FAM160B1	-0.379	3.77464e-15	HR-Event3<LR
UKv4_A_23_P169838	SUN1	-0.379	3.83272e-15	HR-Event3<LR
UKv4_A_32_P73217	TMEM167B	-0.467	3.86352e-15	HR-Event3<LR
UKv4_A_23_P103084	TOM1	-0.435	3.95492e-15	HR-Event3<LR
UKv4_A_23_P5863	SMEK2	-0.44	3.97853e-15	HR-Event3<LR
UKv4_A_24_P453855	PNPLA7	-0.437	3.98149e-15	HR-Event3<LR
UKv4_A_24_P328492	SOCS5	-0.379	4.01353e-15	HR-Event3<LR
UKv4_A_23_P44466	CCDC102B	-0.468	4.15344e-15	HR-Event3<LR
UKv4_A_23_P154208	NAGK	-0.451	4.16458e-15	HR-Event3<LR
UKv4_A_23_P43337	FREM1	-0.444	4.22311e-15	HR-Event3<LR
UKv4_A_23_P23705	SPATA6	-0.457	4.2488e-15	HR-Event3<LR
UKv4_A_24_P234462	TMIE	-0.494	4.34912e-15	HR-Event3<LR
UKv4_A_23_P70983	PCLO	-0.454	4.35139e-15	HR-Event3<LR
UKv4_A_24_P280926	TRMT112P6	0.378	4.52686e-15	HR-Event3>=LR
UKv4_A_23_P59130	LY6G5B	-0.378	4.5472e-15	HR-Event3<LR
UKv4_A_24_P928901	SLC31A1	-0.378	4.76299e-15	HR-Event3<LR
UKv4_A_23_P86164	UBR4	-0.459	4.76499e-15	HR-Event3<LR
UKv4_A_23_P121722	TENM3	-0.5	4.83742e-15	HR-Event3<LR
UKv4_A_23_P76799	BAZ1A	0.378	4.90906e-15	HR-Event3>=LR
UKv4_A_23_P361544	CES4A	-0.489	4.96657e-15	HR-Event3<LR
UKv4_A_23_P209904	GPC1	-0.378	4.9673e-15	HR-Event3<LR
UKv4_A_23_P88904	NTHL1	0.378	5.05316e-15	HR-Event3>=LR
UKv4_A_24_P97145	KIDINS220	-0.378	5.09975e-15	HR-Event3<LR
UKv4_A_24_P211849	TBX20	-0.448	5.12286e-15	HR-Event3<LR
UKv4_A_24_P235266	GRB10	-0.471	5.14879e-15	HR-Event3<LR
UKv4_A_23_P126197	SRSF4	-0.458	5.15644e-15	HR-Event3<LR
UKv4_A_24_P362100	SKI	-0.459	5.15976e-15	HR-Event3<LR
UKv4_A_23_P4425	FLII	-0.454	5.16249e-15	HR-Event3<LR
UKv4_A_23_P27147	ANAPC11	0.432	5.16357e-15	HR-Event3>=LR
UKv4_Hs16578.1	PDE5A	-0.437	5.17917e-15	HR-Event3<LR
UKv4_A_23_P428260	STEAP2	0.378	5.18416e-15	HR-Event3>=LR
UKv4_A_23_P128532	C12orf45	0.377	5.2552e-15	HR-Event3>=LR
UKv4_A_23_P146554	PTGDS	-0.377	5.28222e-15	HR-Event3<LR
UKv4_A_32_P207117	TSPYL6	-0.449	5.63319e-15	HR-Event3<LR
UKv4_A_23_P361419	DEPDC1B	0.377	5.73698e-15	HR-Event3>=LR
UKv4_A_23_P26815	RILP	-0.468	5.89524e-15	HR-Event3<LR
UKv4_A_32_P22501	LOC645212	-0.377	6.01955e-15	HR-Event3<LR
UKv4_A_23_P334709	FKBP9	-0.377	6.03376e-15	HR-Event3<LR
UKv4_A_24_P106681	YWHAG	-0.377	6.13086e-15	HR-Event3<LR
UKv4_A_23_P11309	PLXNA3	-0.45	6.1923e-15	HR-Event3<LR
UKv4_A_23_P167856	TMEM63B	-0.377	6.21569e-15	HR-Event3<LR
UKv4_A_24_P902052	DANCR	0.431	6.23548e-15	HR-Event3>=LR
UKv4_A_24_P151356	SGK2	-0.472	6.23851e-15	HR-Event3<LR
UKv4_A_23_P60047	TACC1	-0.486	6.2457e-15	HR-Event3<LR
UKv4_A_23_P216708	RFK	-0.376	6.46984e-15	HR-Event3<LR
UKv4_A_23_P110492	2015-03-06	-0.376	6.49401e-15	HR-Event3<LR
UKv4_A_32_P97862	TEX38	-0.466	6.7889e-15	HR-Event3<LR
UKv4_A_23_P334883	SHANK2	-0.431	6.79631e-15	HR-Event3<LR
UKv4_A_32_P55161	AGAP1	-0.376	6.80887e-15	HR-Event3<LR
UKv4_A_23_P168324	KIAA0319	-0.474	6.89796e-15	HR-Event3<LR
UKv4_A_24_P296070	COG3	-0.376	6.92121e-15	HR-Event3<LR
UKv4_A_23_P56709	RNF103	-0.376	6.94505e-15	HR-Event3<LR
UKv4_A_32_P34046	HFM1	-0.376	6.95066e-15	HR-Event3<LR
UKv4_A_23_P108564	B3GALT1	-0.376	6.97771e-15	HR-Event3<LR
UKv4_A_23_P123905	EXOSC3	0.376	7.05894e-15	HR-Event3>=LR
UKv4_A_24_P88801	NPHP1	-0.45	7.06268e-15	HR-Event3<LR
UKv4_A_23_P82509	GATAD1	-0.376	7.20495e-15	HR-Event3<LR
UKv4_A_23_P20660	DIRAS2	-0.451	7.23156e-15	HR-Event3<LR
UKv4_A_23_P352426	CDRT1	-0.461	7.32116e-15	HR-Event3<LR
UKv4_A_23_P82449	DFNA5	-0.432	7.32315e-15	HR-Event3<LR
UKv4_A_23_P206501	CLEC18B	-0.376	7.34359e-15	HR-Event3<LR
UKv4_A_24_P131222	ATP13A2	-0.439	7.37768e-15	HR-Event3<LR
UKv4_A_23_P93658	ASIC3	-0.454	7.45842e-15	HR-Event3<LR
UKv4_A_23_P404565	SLC2A11	-0.433	7.939e-15	HR-Event3<LR
UKv4_A_24_P196117	GTF2H5	-0.375	7.96741e-15	HR-Event3<LR
UKv4_A_23_P351342	PLEKHM2	-0.458	8.10316e-15	HR-Event3<LR
UKv4_A_24_P381604	ITM2B	-0.431	8.13626e-15	HR-Event3<LR
UKv4_A_23_P31903	VPS28	-0.375	8.22816e-15	HR-Event3<LR
UKv4_A_23_P434268	DOPEY1	-0.375	8.26848e-15	HR-Event3<LR
UKv4_A_23_P82169	SOX4	-0.375	8.27406e-15	HR-Event3<LR
UKv4_A_24_P579356	ARHGAP28	-0.433	8.34985e-15	HR-Event3<LR
UKv4_A_23_P102060	SSFA2	-0.454	8.35337e-15	HR-Event3<LR
UKv4_A_23_P71064	SP4	-0.375	8.43477e-15	HR-Event3<LR
UKv4_A_23_P160336	LEFTY1	-0.48	8.58806e-15	HR-Event3<LR
UKv4_A_23_P149375	THEM4	-0.432	8.59321e-15	HR-Event3<LR
UKv4_A_24_P178084	HYDIN	-0.495	9.05217e-15	HR-Event3<LR
UKv4_A_23_P9688	DYNC1LI2	-0.437	9.18307e-15	HR-Event3<LR
UKv4_A_23_P117635	ATXN3	-0.374	9.5095e-15	HR-Event3<LR
UKv4_A_23_P41066	RASSF1	-0.374	9.51206e-15	HR-Event3<LR
UKv4_A_23_P1199	NUDT5	0.374	9.88701e-15	HR-Event3>=LR
UKv4_A_23_P17345	MAFB	-0.474	9.96395e-15	HR-Event3<LR
UKv4_A_24_P414269	ALG3	0.374	1.00493e-14	HR-Event3>=LR
UKv4_A_23_P20107	GSTK1	-0.374	1.00541e-14	HR-Event3<LR
UKv4_A_24_P287272	NBPF1	-0.448	1.0058e-14	HR-Event3<LR
UKv4_A_23_P412577	ANKRD29	-0.447	1.00582e-14	HR-Event3<LR
UKv4_A_23_P328298	ODF2L	-0.457	1.03141e-14	HR-Event3<LR
UKv4_A_24_P937644	CDK11A	-0.429	1.05004e-14	HR-Event3<LR
UKv4_A_23_P62967	DISC1	-0.374	1.05045e-14	HR-Event3<LR
UKv4_A_23_P423864	PHC2	-0.448	1.05085e-14	HR-Event3<LR
UKv4_A_23_P13740	NAV3	-0.431	1.06902e-14	HR-Event3<LR
UKv4_A_23_P19712	GMNN	0.374	1.06907e-14	HR-Event3>=LR
UKv4_A_23_P103070	YWHAH	-0.374	1.07204e-14	HR-Event3<LR
UKv4_A_32_P4199	RNF152	-0.374	1.07254e-14	HR-Event3<LR
UKv4_A_24_P71153	PAFAH2	-0.45	1.0815e-14	HR-Event3<LR
UKv4_A_23_P395566	FBXO31	-0.465	1.09299e-14	HR-Event3<LR
UKv4_A_23_P145	HMGCL	-0.476	1.12131e-14	HR-Event3<LR
UKv4_A_24_P59632	LOC728613	-0.373	1.13671e-14	HR-Event3<LR
UKv4_A_23_P76658	N4BP2L1	-0.432	1.14236e-14	HR-Event3<LR
UKv4_A_23_P25194	HRK	-0.428	1.16417e-14	HR-Event3<LR
UKv4_A_23_P13978	IRAK4	-0.432	1.17081e-14	HR-Event3<LR
UKv4_A_23_P36546	HOXC10	-0.373	1.20198e-14	HR-Event3<LR
UKv4_A_23_P50096	TYMS	0.373	1.20538e-14	HR-Event3>=LR
UKv4_A_24_P258633	TUBB3	-0.373	1.21447e-14	HR-Event3<LR
UKv4_A_24_P354488	NAAA	-0.44	1.21536e-14	HR-Event3<LR
UKv4_A_24_P322369	VPS4B	-0.373	1.22978e-14	HR-Event3<LR
UKv4_A_23_P254442	LOC155060	-0.463	1.24127e-14	HR-Event3<LR
UKv4_A_23_P112061	HGSNAT	-0.438	1.24252e-14	HR-Event3<LR
UKv4_A_23_P58353	HNRNPD	0.373	1.24291e-14	HR-Event3>=LR
UKv4_Hs259831.1	ACTL6B	-0.373	1.24786e-14	HR-Event3<LR
UKv4_A_23_P208850	RPS16	0.373	1.27433e-14	HR-Event3>=LR
UKv4_A_23_P8763	PTPN12	-0.373	1.2747e-14	HR-Event3<LR
UKv4_A_32_P222695	ARHGEF37	-0.373	1.28668e-14	HR-Event3<LR
UKv4_A_32_P104053	FER	-0.372	1.30159e-14	HR-Event3<LR
UKv4_A_23_P71415	WDYHV1	0.372	1.31214e-14	HR-Event3>=LR
UKv4_A_23_P415401	KLF9	-0.372	1.3217e-14	HR-Event3<LR
UKv4_A_24_P400832	LOC100130950	-0.442	1.34799e-14	HR-Event3<LR
UKv4_A_24_P158314	GARNL3	-0.427	1.35475e-14	HR-Event3<LR
UKv4_A_24_P131752	DLG1	-0.372	1.35604e-14	HR-Event3<LR
UKv4_A_23_P374919	LRRC71	-0.458	1.35665e-14	HR-Event3<LR
UKv4_A_23_P119907	ANKZF1	-0.424	1.36863e-14	HR-Event3<LR
UKv4_A_24_P181422	CATSPER2	-0.444	1.37794e-14	HR-Event3<LR
UKv4_A_23_P103282	TMEM59	-0.454	1.39968e-14	HR-Event3<LR
UKv4_A_23_P110557	UNC5A	-0.372	1.40196e-14	HR-Event3<LR
UKv4_A_23_P65629	KCNK10	-0.467	1.40309e-14	HR-Event3<LR
UKv4_A_23_P417974	AQP11	-0.372	1.40334e-14	HR-Event3<LR
UKv4_A_23_P392435	KBTBD6	-0.372	1.42463e-14	HR-Event3<LR
UKv4_A_23_P12816	HELLS	0.372	1.4631e-14	HR-Event3>=LR
UKv4_A_23_P51479	INSL5	-0.459	1.48146e-14	HR-Event3<LR
UKv4_A_24_P785293	SNHG1	0.447	1.49349e-14	HR-Event3>=LR
UKv4_A_32_P99690	NLN	-0.372	1.50045e-14	HR-Event3<LR
UKv4_A_23_P206585	PRKCB	-0.485	1.53671e-14	HR-Event3<LR
UKv4_A_23_P215787	HBP1	-0.371	1.55162e-14	HR-Event3<LR
UKv4_A_23_P408285	PRICKLE1	-0.445	1.5918e-14	HR-Event3<LR
UKv4_A_24_P398147	NEBL	-0.439	1.62368e-14	HR-Event3<LR
UKv4_A_24_P220485	OLFML2A	-0.371	1.62392e-14	HR-Event3<LR
UKv4_A_23_P311732	GNG12	-0.43	1.62483e-14	HR-Event3<LR
UKv4_A_24_P82466	GAS7	-0.371	1.64741e-14	HR-Event3<LR
UKv4_A_23_P54376	STOML1	-0.433	1.64895e-14	HR-Event3<LR
UKv4_A_24_P450285	CCDC153	-0.439	1.67044e-14	HR-Event3<LR
UKv4_A_24_P162226	RIMBP2	-0.371	1.67758e-14	HR-Event3<LR
UKv4_A_23_P59791	LUC7L2	-0.371	1.709e-14	HR-Event3<LR
UKv4_A_23_P17695	SLC37A1	-0.475	1.71211e-14	HR-Event3<LR
UKv4_A_23_P330578	LRRC39	-0.444	1.72359e-14	HR-Event3<LR
UKv4_A_23_P161659	SYT13	-0.463	1.74249e-14	HR-Event3<LR
UKv4_A_24_P140608	HBEGF	-0.371	1.76588e-14	HR-Event3<LR
UKv4_A_23_P48029	CLEC4A	-0.438	1.79092e-14	HR-Event3<LR
UKv4_A_23_P417383	ASPRV1	-0.444	1.81057e-14	HR-Event3<LR
UKv4_A_23_P97195	MTFR1L	-0.445	1.81556e-14	HR-Event3<LR
UKv4_A_23_P168014	HIST1H2AJ	0.37	1.83133e-14	HR-Event3>=LR
UKv4_A_23_P367628	C2CD5	-0.37	1.83382e-14	HR-Event3<LR
UKv4_A_23_P218190	CAPN3	-0.447	1.8347e-14	HR-Event3<LR
UKv4_A_23_P82674	GBAS	-0.37	1.83504e-14	HR-Event3<LR
UKv4_A_23_P15751	GCGR	-0.37	1.83834e-14	HR-Event3<LR
UKv4_A_23_P214281	PAQR8	-0.428	1.8516e-14	HR-Event3<LR
UKv4_A_32_P194072	TECPR1	-0.425	1.86087e-14	HR-Event3<LR
UKv4_A_23_P117546	RASSF3	-0.37	1.88652e-14	HR-Event3<LR
UKv4_A_23_P253752	MTFR2	0.37	1.92922e-14	HR-Event3>=LR
UKv4_A_23_P6708	LOC152217	0.423	1.9606e-14	HR-Event3>=LR
UKv4_A_24_P76911	RNF167	-0.429	2.00343e-14	HR-Event3<LR
UKv4_A_23_P102462	FBLN7	-0.37	2.02055e-14	HR-Event3<LR
UKv4_A_23_P17382	ZNF335	-0.37	2.03921e-14	HR-Event3<LR
UKv4_A_23_P314191	ZDHHC17	-0.424	2.04806e-14	HR-Event3<LR
UKv4_A_23_P215479	CLIP2	-0.425	2.05176e-14	HR-Event3<LR
UKv4_A_23_P72387	AFAP1	-0.37	2.05245e-14	HR-Event3<LR
UKv4_A_23_P404606	CREBRF	-0.437	2.09767e-14	HR-Event3<LR
UKv4_A_23_P154358	PROM2	-0.438	2.12847e-14	HR-Event3<LR
UKv4_A_23_P350824	DPYSL2	-0.37	2.13151e-14	HR-Event3<LR
UKv4_A_23_P147025	RAB33A	0.429	2.1331e-14	HR-Event3>=LR
UKv4_A_23_P8539	DAGLB	-0.37	2.13489e-14	HR-Event3<LR
UKv4_A_23_P323924	ZFYVE27	-0.427	2.1914e-14	HR-Event3<LR
UKv4_A_23_P202587	KIAA1598	-0.456	2.20176e-14	HR-Event3<LR
UKv4_A_23_P42087	BPHL	-0.369	2.23708e-14	HR-Event3<LR
UKv4_A_24_P673786	PIP4K2A	-0.369	2.32501e-14	HR-Event3<LR
UKv4_A_23_P152462	STX1B	-0.369	2.35828e-14	HR-Event3<LR
UKv4_A_23_P69326	CADPS	-0.439	2.3783e-14	HR-Event3<LR
UKv4_A_32_P55462	ZFR2	-0.369	2.41165e-14	HR-Event3<LR
UKv4_A_23_P303087	PTN	-0.424	2.44917e-14	HR-Event3<LR
UKv4_A_23_P143885	ARHGEF3	-0.449	2.57059e-14	HR-Event3<LR
UKv4_A_23_P201338	SDF4	-0.441	2.7186e-14	HR-Event3<LR
UKv4_A_24_P56240	CPNE8	-0.427	2.73845e-14	HR-Event3<LR
UKv4_A_23_P168556	STX1A	-0.425	2.7623e-14	HR-Event3<LR
UKv4_A_23_P327605	GPR123	-0.484	2.8086e-14	HR-Event3<LR
UKv4_A_23_P151459	MYCBP2	-0.423	2.80977e-14	HR-Event3<LR
UKv4_A_23_P103099	RBFOX2	-0.368	2.81072e-14	HR-Event3<LR
UKv4_A_23_P76633	NALCN	-0.46	2.81535e-14	HR-Event3<LR
UKv4_A_24_P303524	MICALL2	-0.482	2.85471e-14	HR-Event3<LR
UKv4_A_23_P257583	DENND2A	-0.44	2.85859e-14	HR-Event3<LR
UKv4_A_23_P57856	BCL6	-0.441	2.86003e-14	HR-Event3<LR
UKv4_A_24_P122862	AFTPH	-0.368	2.9229e-14	HR-Event3<LR
UKv4_A_23_P98252	ARL2	0.368	2.9236e-14	HR-Event3>=LR
UKv4_A_32_P36942	TYW5	-0.368	2.93191e-14	HR-Event3<LR
UKv4_A_23_P82523	ABCB1	-0.368	2.9981e-14	HR-Event3<LR
UKv4_A_23_P201386	DDAH1	-0.437	3.01172e-14	HR-Event3<LR
UKv4_A_23_P125078	SLC26A11	-0.454	3.0158e-14	HR-Event3<LR
UKv4_A_23_P27285	MPPE1	-0.422	3.02572e-14	HR-Event3<LR
UKv4_A_23_P142738	TMEM178A	-0.423	3.0265e-14	HR-Event3<LR
UKv4_A_24_P406034	SLC35A1	-0.368	3.09835e-14	HR-Event3<LR
UKv4_A_23_P150403	VPS11	-0.368	3.10401e-14	HR-Event3<LR
UKv4_A_23_P170820	PUM1	-0.435	3.11401e-14	HR-Event3<LR
UKv4_A_23_P131375	PQLC3	-0.448	3.13186e-14	HR-Event3<LR
UKv4_A_23_P109881	ITIH4	-0.367	3.18335e-14	HR-Event3<LR
UKv4_A_23_P345928	METTL25	-0.367	3.2258e-14	HR-Event3<LR
UKv4_A_24_P20753	SRA1	-0.367	3.22849e-14	HR-Event3<LR
UKv4_A_23_P333640	PAPLN	-0.448	3.24312e-14	HR-Event3<LR
UKv4_A_23_P390172	RNASEL	-0.367	3.28165e-14	HR-Event3<LR
UKv4_A_23_P14026	CREBL2	-0.428	3.29626e-14	HR-Event3<LR
UKv4_A_23_P88420	NEDD8	0.367	3.30148e-14	HR-Event3>=LR
UKv4_A_24_P337000	TTC7A	-0.457	3.34614e-14	HR-Event3<LR
UKv4_A_23_P103765	FCER1A	-0.367	3.36998e-14	HR-Event3<LR
UKv4_A_23_P215037	WTAP	-0.367	3.42969e-14	HR-Event3<LR
UKv4_A_23_P52639	COX8A	0.367	3.43752e-14	HR-Event3>=LR
UKv4_A_23_P218637	RGPD5	-0.421	3.4391e-14	HR-Event3<LR
UKv4_A_24_P73290	ATP2A2	-0.367	3.56964e-14	HR-Event3<LR
UKv4_A_24_P106297	AMACR	-0.367	3.62961e-14	HR-Event3<LR
UKv4_A_24_P919452	LOC729839	-0.367	3.65163e-14	HR-Event3<LR
UKv4_A_24_P264685	GAPDHP28	0.367	3.65203e-14	HR-Event3>=LR
UKv4_A_23_P152548	SCPEP1	-0.486	3.65239e-14	HR-Event3<LR
UKv4_A_23_P216132	WHSC1L1	-0.367	3.66978e-14	HR-Event3<LR
UKv4_A_23_P123086	PSMG3-AS1	-0.457	3.68108e-14	HR-Event3<LR
UKv4_A_23_P500400	ABCA6	-0.433	3.68379e-14	HR-Event3<LR
UKv4_A_32_P217140	ISX	-0.366	3.74261e-14	HR-Event3<LR
UKv4_A_23_P163117	C14orf169	0.366	3.78018e-14	HR-Event3>=LR
UKv4_A_32_P205624	SHC2	-0.444	3.81064e-14	HR-Event3<LR
UKv4_A_23_P156732	PHF1	-0.366	3.83891e-14	HR-Event3<LR
UKv4_A_23_P99853	FAM214A	-0.366	3.89631e-14	HR-Event3<LR
UKv4_A_24_P111342	CASP9	-0.453	3.91995e-14	HR-Event3<LR
UKv4_A_23_P319005	HMP19	-0.44	3.93654e-14	HR-Event3<LR
UKv4_A_32_P117170	NAPEPLD	-0.366	3.96116e-14	HR-Event3<LR
UKv4_A_23_P145935	EPHB6	-0.428	4.00324e-14	HR-Event3<LR
UKv4_A_23_P149690	PANK4	-0.445	4.04459e-14	HR-Event3<LR
UKv4_A_24_P64126	CPNE3	-0.366	4.05563e-14	HR-Event3<LR
UKv4_A_23_P334045	PCDHA5	-0.366	4.06123e-14	HR-Event3<LR
UKv4_A_23_P321354	TMEM71	-0.366	4.06728e-14	HR-Event3<LR
UKv4_A_23_P47527	TMEM258	0.366	4.07044e-14	HR-Event3>=LR
UKv4_A_23_P340890	THAP3	-0.366	4.07237e-14	HR-Event3<LR
UKv4_A_23_P390148	RALGPS1	-0.429	4.13386e-14	HR-Event3<LR
UKv4_A_23_P81441	C5orf20	-0.447	4.14893e-14	HR-Event3<LR
UKv4_A_23_P154349	HIBCH	-0.366	4.15318e-14	HR-Event3<LR
UKv4_A_24_P419120	BICD2	-0.366	4.15371e-14	HR-Event3<LR
UKv4_A_23_P112982	SVOP	-0.366	4.16367e-14	HR-Event3<LR
UKv4_A_24_P157926	TNFAIP3	-0.463	4.21186e-14	HR-Event3<LR
UKv4_A_23_P143857	LRRC3B	-0.366	4.2388e-14	HR-Event3<LR
UKv4_A_23_P14302	LINC00341	-0.435	4.32435e-14	HR-Event3<LR
UKv4_A_23_P76234	RPH3A	-0.365	4.38853e-14	HR-Event3<LR
UKv4_A_24_P105391	ERMAP	-0.429	4.40915e-14	HR-Event3<LR
UKv4_A_32_P496952	RBM43	-0.365	4.44557e-14	HR-Event3<LR
UKv4_A_32_P98136	KIAA1107	-0.444	4.53599e-14	HR-Event3<LR
UKv4_A_24_P335048	C10orf118	-0.431	4.58805e-14	HR-Event3<LR
UKv4_A_23_P170498	NTAN1	-0.365	4.60255e-14	HR-Event3<LR
UKv4_A_23_P100141	UNKL	-0.365	4.61811e-14	HR-Event3<LR
UKv4_A_23_P144668	CMBL	0.365	4.62464e-14	HR-Event3>=LR
UKv4_A_23_P148249	THSD4	-0.43	4.63843e-14	HR-Event3<LR
UKv4_A_23_P2026	TSSC4	0.365	4.79842e-14	HR-Event3>=LR
UKv4_A_23_P89941	CDKN2D	-0.441	4.80318e-14	HR-Event3<LR
UKv4_A_24_P100830	AMN1	-0.365	4.8208e-14	HR-Event3<LR
UKv4_Hs162189.1	KALRN	-0.429	4.94694e-14	HR-Event3<LR
UKv4_A_23_P374315	LACC1	-0.461	5.06591e-14	HR-Event3<LR
UKv4_A_24_P932418	AP2A2	-0.445	5.34909e-14	HR-Event3<LR
UKv4_A_23_P145984	TSPAN12	-0.429	5.34946e-14	HR-Event3<LR
UKv4_A_23_P86931	SLC37A2	-0.364	5.35261e-14	HR-Event3<LR
UKv4_A_24_P62860	STAM2	-0.422	5.38095e-14	HR-Event3<LR
UKv4_A_24_P118938	C20orf112	-0.364	5.38355e-14	HR-Event3<LR
UKv4_A_24_P680947	KIF18B	0.364	5.40384e-14	HR-Event3>=LR
UKv4_A_24_P190190	CACNB1	-0.414	5.4372e-14	HR-Event3<LR
UKv4_A_23_P128154	TUBA1C	-0.364	5.44444e-14	HR-Event3<LR
UKv4_A_23_P156826	ADTRP	-0.452	5.49445e-14	HR-Event3<LR
UKv4_A_23_P593	GPBP1L1	-0.473	5.49555e-14	HR-Event3<LR
UKv4_A_23_P8452	LFNG	-0.439	5.58202e-14	HR-Event3<LR
UKv4_A_23_P83599	PRKAR1B	-0.425	5.59175e-14	HR-Event3<LR
UKv4_A_32_P118568	RFPL1-AS1	-0.488	5.66e-14	HR-Event3<LR
UKv4_A_24_P354954	CCDC126	-0.439	5.66439e-14	HR-Event3<LR
UKv4_A_23_P431933	CAMKK1	-0.364	5.70874e-14	HR-Event3<LR
UKv4_A_23_P586	DMAP1	-0.47	5.91663e-14	HR-Event3<LR
UKv4_A_24_P360722	DIP2C	-0.364	5.92117e-14	HR-Event3<LR
UKv4_A_23_P149775	ARHGAP12	-0.364	5.9366e-14	HR-Event3<LR
UKv4_A_23_P148546	NAA10	0.364	5.95768e-14	HR-Event3>=LR
UKv4_A_24_P944458	INSIG2	-0.364	5.95877e-14	HR-Event3<LR
UKv4_A_23_P35871	E2F8	0.364	5.98004e-14	HR-Event3>=LR
UKv4_A_23_P60296	OSTF1	-0.456	6.01082e-14	HR-Event3<LR
UKv4_A_23_P164918	LMTK3	-0.364	6.08756e-14	HR-Event3<LR
UKv4_A_23_P94365	ADCK5	-0.418	6.14939e-14	HR-Event3<LR
UKv4_A_23_P503182	ABR	-0.448	6.17379e-14	HR-Event3<LR
UKv4_A_23_P150590	SLC22A9	-0.363	6.17831e-14	HR-Event3<LR
UKv4_A_23_P10902	FRZB	-0.418	6.21517e-14	HR-Event3<LR
UKv4_A_23_P201368	CTBS	-0.453	6.23194e-14	HR-Event3<LR
UKv4_A_32_P228699	PRDM10	-0.363	6.36366e-14	HR-Event3<LR
UKv4_A_24_P262355	PHB	0.363	6.36625e-14	HR-Event3>=LR
UKv4_A_24_P370887	VAMP3	-0.467	6.36653e-14	HR-Event3<LR
UKv4_A_23_P101321	ARHGEF1	-0.424	6.40061e-14	HR-Event3<LR
UKv4_A_23_P54055	AJUBA	-0.363	6.59496e-14	HR-Event3<LR
UKv4_A_24_P522998	C1orf173	-0.481	6.79601e-14	HR-Event3<LR
UKv4_A_23_P107369	KIF1C	-0.363	6.80978e-14	HR-Event3<LR
UKv4_A_32_P518489	ZBTB46	-0.474	6.81592e-14	HR-Event3<LR
UKv4_A_23_P363878	RFTN2	-0.414	6.81628e-14	HR-Event3<LR
UKv4_A_24_P124325	IKZF5	-0.363	6.82955e-14	HR-Event3<LR
UKv4_A_24_P182620	CELSR2	-0.42	6.94391e-14	HR-Event3<LR
UKv4_A_24_P942469	SPAG9	-0.363	7.01798e-14	HR-Event3<LR
UKv4_A_24_P27229	CSAD	-0.427	7.0683e-14	HR-Event3<LR
UKv4_A_23_P89780	LAMA3	-0.435	7.10184e-14	HR-Event3<LR
UKv4_A_23_P207003	2015-09-04	-0.48	7.15735e-14	HR-Event3<LR
UKv4_A_23_P133648	FAM8A1	-0.363	7.21245e-14	HR-Event3<LR
UKv4_A_23_P385938	PAN3	-0.363	7.24809e-14	HR-Event3<LR
UKv4_A_24_P409013	WDR78	-0.465	7.25029e-14	HR-Event3<LR
UKv4_A_32_P193322	RICTOR	-0.362	7.31569e-14	HR-Event3<LR
UKv4_A_23_P62731	MRPS14	0.362	7.38294e-14	HR-Event3>=LR
UKv4_A_23_P168551	SLC29A4	-0.362	7.48335e-14	HR-Event3<LR
UKv4_A_23_P56933	RTN4	-0.413	7.50144e-14	HR-Event3<LR
UKv4_A_23_P79968	PCSK2	-0.457	7.50183e-14	HR-Event3<LR
UKv4_A_23_P40548	YPEL1	-0.362	7.67462e-14	HR-Event3<LR
UKv4_A_23_P107673	ZFP28	-0.362	7.76057e-14	HR-Event3<LR
UKv4_A_23_P123402	TRIM55	-0.423	7.77578e-14	HR-Event3<LR
UKv4_A_24_P20327	KLF15	0.362	7.77807e-14	HR-Event3>=LR
UKv4_A_23_P31287	BMPER	-0.362	7.78018e-14	HR-Event3<LR
UKv4_A_23_P166360	PRAME	0.305	7.84906e-14	HR-Event3>=LR
UKv4_A_23_P10182	ACOX2	-0.362	7.87623e-14	HR-Event3<LR
UKv4_A_23_P396800	NEGR1	-0.426	7.93958e-14	HR-Event3<LR
UKv4_A_23_P393531	INPP4A	-0.362	8.01225e-14	HR-Event3<LR
UKv4_A_24_P396702	CD302	-0.415	8.49497e-14	HR-Event3<LR
UKv4_A_23_P371266	DNM3	-0.435	8.49939e-14	HR-Event3<LR
UKv4_A_23_P44505	KLF11	-0.45	8.72618e-14	HR-Event3<LR
UKv4_A_23_P166677	MFSD1	-0.361	8.76366e-14	HR-Event3<LR
UKv4_A_23_P432947	GREM1	-0.361	8.86891e-14	HR-Event3<LR
UKv4_A_23_P425224	ZC3HAV1	-0.361	8.87154e-14	HR-Event3<LR
UKv4_A_23_P207400	BRCA1	0.361	8.9068e-14	HR-Event3>=LR
UKv4_A_23_P170352	MRPL12	0.361	8.96073e-14	HR-Event3>=LR
UKv4_A_23_P57588	GTSE1	0.323	9.12604e-14	HR-Event3>=LR
UKv4_A_23_P53011	TUT1	0.361	9.27979e-14	HR-Event3>=LR
UKv4_A_23_P406330	SMAP2	-0.42	9.35467e-14	HR-Event3<LR
UKv4_A_32_P58425	PHF13	-0.443	9.42621e-14	HR-Event3<LR
UKv4_A_23_P321959	SFT2D1	-0.361	9.4487e-14	HR-Event3<LR
UKv4_A_24_P263543	SNRPD2P1	0.428	9.44927e-14	HR-Event3>=LR
UKv4_A_23_P146444	CORO2A	-0.442	9.473e-14	HR-Event3<LR
UKv4_A_23_P103942	DNAJC11	-0.361	9.81998e-14	HR-Event3<LR
UKv4_Hs181400.9	FLJ43663	-0.452	9.82306e-14	HR-Event3<LR
UKv4_A_24_P254278	SLC23A2	-0.419	9.96307e-14	HR-Event3<LR
UKv4_A_23_P259054	SNX14	-0.418	9.96475e-14	HR-Event3<LR
UKv4_A_32_P841049	HDAC9	-0.42	9.96636e-14	HR-Event3<LR
UKv4_A_23_P95764	PRPS1	0.361	1.01604e-13	HR-Event3>=LR
UKv4_A_23_P160631	CCT3	0.411	1.02271e-13	HR-Event3>=LR
UKv4_A_24_P233917	EFCAB14	-0.44	1.02736e-13	HR-Event3<LR
UKv4_A_23_P157007	TMEM176B	-0.36	1.02938e-13	HR-Event3<LR
UKv4_A_23_P404965	GNL1	-0.427	1.03716e-13	HR-Event3<LR
UKv4_A_24_P253827	AP2B1	-0.36	1.0407e-13	HR-Event3<LR
UKv4_A_32_P79434	PTPRN2	-0.412	1.04473e-13	HR-Event3<LR
UKv4_A_23_P302568	SLC30A3	0.464	1.04738e-13	HR-Event3>=LR
UKv4_A_23_P79803	VSTM2L	-0.444	1.05621e-13	HR-Event3<LR
UKv4_A_23_P148959	TM2D1	-0.452	1.06091e-13	HR-Event3<LR
UKv4_A_23_P162766	DOCK9	-0.42	1.06464e-13	HR-Event3<LR
UKv4_A_23_P149509	ZBTB48	-0.463	1.06473e-13	HR-Event3<LR
UKv4_A_23_P212400	NAT6	-0.36	1.06481e-13	HR-Event3<LR
UKv4_A_23_P169470	CDK9	-0.36	1.06757e-13	HR-Event3<LR
UKv4_A_24_P154080	ECE1	-0.44	1.09219e-13	HR-Event3<LR
UKv4_A_23_P87329	NAT10	0.36	1.13985e-13	HR-Event3>=LR
UKv4_A_23_P48438	ADPRHL1	-0.412	1.15412e-13	HR-Event3<LR
UKv4_A_23_P64919	RERGL	-0.36	1.15644e-13	HR-Event3<LR
UKv4_A_23_P320242	KIAA1324L	-0.36	1.16181e-13	HR-Event3<LR
UKv4_A_23_P382045	TULP4	-0.36	1.17191e-13	HR-Event3<LR
UKv4_A_24_P331560	STS	-0.36	1.17208e-13	HR-Event3<LR
UKv4_A_23_P137705	TBX19	-0.36	1.17216e-13	HR-Event3<LR
UKv4_A_24_P134488	PIK3IP1	-0.411	1.17272e-13	HR-Event3<LR
UKv4_A_23_P107206	STAT3	-0.44	1.18616e-13	HR-Event3<LR
UKv4_A_24_P548354	RPS29	0.36	1.19898e-13	HR-Event3>=LR
UKv4_A_24_P595223	MIAT	-0.465	1.20053e-13	HR-Event3<LR
UKv4_A_23_P216108	ANK1	-0.359	1.25298e-13	HR-Event3<LR
UKv4_A_23_P108657	WDSUB1	-0.359	1.25468e-13	HR-Event3<LR
UKv4_A_24_P277576	TRIP13	0.359	1.25505e-13	HR-Event3>=LR
UKv4_A_23_P11543	FUCA1	-0.449	1.25509e-13	HR-Event3<LR
UKv4_A_23_P125829	PGK1	0.359	1.25951e-13	HR-Event3>=LR
UKv4_A_23_P46045	RGS5	-0.494	1.26928e-13	HR-Event3<LR
UKv4_A_32_P214005	C11orf83	0.359	1.31917e-13	HR-Event3>=LR
UKv4_A_24_P916614	PTBP3	-0.437	1.32167e-13	HR-Event3<LR
UKv4_A_23_P98402	SIDT2	-0.418	1.35435e-13	HR-Event3<LR
UKv4_A_23_P123672	TDRD7	-0.441	1.3609e-13	HR-Event3<LR
UKv4_A_24_P302506	AMIGO1	-0.359	1.36096e-13	HR-Event3<LR
UKv4_A_23_P2423	MAGOHB	0.359	1.36276e-13	HR-Event3>=LR
UKv4_A_32_P82895	C2CD4C	-0.492	1.37214e-13	HR-Event3<LR
UKv4_A_23_P51002	SULT1C2	-0.359	1.37762e-13	HR-Event3<LR
UKv4_A_23_P365614	NOTCH4	-0.359	1.39588e-13	HR-Event3<LR
UKv4_A_23_P14853	LTK	-0.359	1.39598e-13	HR-Event3<LR
UKv4_A_24_P161345	THRAP3P1	-0.441	1.41597e-13	HR-Event3<LR
UKv4_A_23_P65174	PHF11	-0.454	1.42605e-13	HR-Event3<LR
UKv4_A_23_P122152	PKD2L2	-0.358	1.44278e-13	HR-Event3<LR
UKv4_A_23_P23346	MLLT11	-0.358	1.45458e-13	HR-Event3<LR
UKv4_A_23_P168846	FBXO16	-0.358	1.45654e-13	HR-Event3<LR
UKv4_A_32_P37247	BMS1P6	-0.41	1.46411e-13	HR-Event3<LR
UKv4_A_23_P386450	POLK	-0.409	1.46493e-13	HR-Event3<LR
UKv4_A_23_P252082	TMEM176A	-0.358	1.4725e-13	HR-Event3<LR
UKv4_A_23_P209360	KLHL29	-0.444	1.47301e-13	HR-Event3<LR
UKv4_A_24_P926432	ZMYND8	-0.358	1.47446e-13	HR-Event3<LR
UKv4_A_23_P76015	ARHGEF17	-0.358	1.47506e-13	HR-Event3<LR
UKv4_A_23_P367816	SNX29	-0.358	1.48606e-13	HR-Event3<LR
UKv4_A_24_P59722	ITSN2	-0.462	1.5049e-13	HR-Event3<LR
UKv4_A_23_P52298	NPM3	0.431	1.51807e-13	HR-Event3>=LR
UKv4_A_23_P88233	EMC9	0.358	1.51971e-13	HR-Event3>=LR
UKv4_A_23_P390734	FGFR1OP2	-0.358	1.52105e-13	HR-Event3<LR
UKv4_A_23_P311740	CUL9	-0.447	1.52867e-13	HR-Event3<LR
UKv4_A_24_P270971	LRRC48	-0.413	1.54361e-13	HR-Event3<LR
UKv4_A_24_P46953	SGK3	-0.426	1.55939e-13	HR-Event3<LR
UKv4_A_23_P108514	STK16	-0.358	1.55949e-13	HR-Event3<LR
UKv4_A_24_P76521	GSG2	0.358	1.59496e-13	HR-Event3>=LR
UKv4_A_23_P123336	PDP1	-0.427	1.61517e-13	HR-Event3<LR
UKv4_A_23_P18713	ABCG2	-0.358	1.61528e-13	HR-Event3<LR
UKv4_A_23_P201538	JUN	-0.358	1.61951e-13	HR-Event3<LR
UKv4_A_23_P159255	PTPRM	-0.438	1.6217e-13	HR-Event3<LR
UKv4_A_23_P201790	PPP1R12B	-0.435	1.64889e-13	HR-Event3<LR
UKv4_A_23_P250571	DMXL1	-0.358	1.68136e-13	HR-Event3<LR
UKv4_A_24_P303454	TIAM2	-0.357	1.70318e-13	HR-Event3<LR
UKv4_A_24_P216253	DLGAP4	-0.357	1.75311e-13	HR-Event3<LR
UKv4_A_23_P115573	SHISA4	-0.357	1.77426e-13	HR-Event3<LR
UKv4_A_23_P101532	RPS11	0.357	1.77506e-13	HR-Event3>=LR
UKv4_A_23_P383118	ZSWIM5	-0.441	1.77545e-13	HR-Event3<LR
UKv4_A_23_P27075	GABARAP	-0.413	1.78825e-13	HR-Event3<LR
UKv4_A_23_P200030	FPGT	-0.432	1.7887e-13	HR-Event3<LR
UKv4_A_24_P174294	LRRTM4	-0.438	1.79049e-13	HR-Event3<LR
UKv4_A_23_P304897	BDKRB2	-0.423	1.79349e-13	HR-Event3<LR
UKv4_A_23_P200685	2015-03-02	-0.424	1.79385e-13	HR-Event3<LR
UKv4_A_23_P306489	FNDC9	-0.411	1.80495e-13	HR-Event3<LR
UKv4_A_23_P132277	MCM5	0.357	1.8063e-13	HR-Event3>=LR
UKv4_A_23_P429184	GNPNAT1	0.414	1.81011e-13	HR-Event3>=LR
UKv4_A_23_P29204	MTFP1	0.357	1.82412e-13	HR-Event3>=LR
UKv4_A_32_P75501	RPL35P5	0.408	1.8432e-13	HR-Event3>=LR
UKv4_A_32_P84389	UHMK1	-0.409	1.84353e-13	HR-Event3<LR
UKv4_A_23_P27734	NPAS1	-0.408	1.85075e-13	HR-Event3<LR
UKv4_A_23_P145197	BYSL	0.357	1.85482e-13	HR-Event3>=LR
UKv4_A_24_P410678	JAK1	-0.441	1.85783e-13	HR-Event3<LR
UKv4_A_32_P515920	LINC00675	-0.435	1.89227e-13	HR-Event3<LR
UKv4_A_23_P134274	POP7	0.357	1.90163e-13	HR-Event3>=LR
UKv4_A_23_P138541	AKR1C3	-0.419	1.91817e-13	HR-Event3<LR
UKv4_A_32_P217797	LOC286382	-0.333	1.93618e-13	HR-Event3<LR
UKv4_A_24_P312164	SLC25A40	-0.407	1.93757e-13	HR-Event3<LR
UKv4_A_23_P351695	SYNRG	-0.441	1.95851e-13	HR-Event3<LR
UKv4_A_24_P397107	CDC25A	0.357	1.96532e-13	HR-Event3>=LR
UKv4_A_23_P117623	TDP1	0.357	1.97301e-13	HR-Event3>=LR
UKv4_A_23_P154675	SNRPB	0.357	1.97831e-13	HR-Event3>=LR
UKv4_A_24_P234768	HTR4	-0.357	1.98347e-13	HR-Event3<LR
UKv4_A_23_P46819	BTRC	-0.357	1.98997e-13	HR-Event3<LR
UKv4_A_23_P255104	LHFPL2	-0.42	2.00182e-13	HR-Event3<LR
UKv4_A_23_P352484	DOK6	-0.356	2.00548e-13	HR-Event3<LR
UKv4_A_24_P464489	RPL27AP2	0.356	2.02526e-13	HR-Event3>=LR
UKv4_A_24_P258073	C10orf2	0.356	2.02792e-13	HR-Event3>=LR
UKv4_A_32_P141374	GATS	-0.356	2.03507e-13	HR-Event3<LR
UKv4_A_23_P162171	MCAM	-0.356	2.06906e-13	HR-Event3<LR
UKv4_A_23_P349504	IQUB	-0.423	2.081e-13	HR-Event3<LR
UKv4_A_23_P107322	CORO6	-0.431	2.08839e-13	HR-Event3<LR
UKv4_A_23_P33433	MAZ	0.356	2.09843e-13	HR-Event3>=LR
UKv4_A_24_P158718	DTX4	-0.436	2.10567e-13	HR-Event3<LR
UKv4_A_23_P380815	KIAA1279	-0.356	2.14222e-13	HR-Event3<LR
UKv4_A_23_P75609	CEP164	-0.356	2.14224e-13	HR-Event3<LR
UKv4_A_24_P399888	CENPM	0.356	2.1921e-13	HR-Event3>=LR
UKv4_A_23_P218225	QPRT	0.356	2.19272e-13	HR-Event3>=LR
UKv4_A_23_P338919	SPEG	-0.437	2.19331e-13	HR-Event3<LR
UKv4_A_24_P942493	WSCD1	-0.446	2.20815e-13	HR-Event3<LR
UKv4_A_23_P34496	TMEM39B	-0.406	2.2362e-13	HR-Event3<LR
UKv4_A_24_P721699	A1BG-AS1	-0.356	2.24145e-13	HR-Event3<LR
UKv4_A_24_P250335	SNRPA	0.356	2.25905e-13	HR-Event3>=LR
UKv4_A_23_P36724	FBXL14	-0.417	2.35209e-13	HR-Event3<LR
UKv4_A_23_P356677	PDE10A	-0.355	2.36681e-13	HR-Event3<LR
UKv4_A_23_P51587	RGS7	-0.458	2.37061e-13	HR-Event3<LR
UKv4_A_23_P109606	SBF1	-0.355	2.38994e-13	HR-Event3<LR
UKv4_A_23_P217872	ARID1A	-0.424	2.42143e-13	HR-Event3<LR
UKv4_A_23_P217114	ALAD	-0.355	2.43345e-13	HR-Event3<LR
UKv4_A_32_P72341	TRIM59	0.355	2.47305e-13	HR-Event3>=LR
UKv4_A_23_P654	ZBTB17	-0.431	2.47378e-13	HR-Event3<LR
UKv4_A_23_P164210	TBC1D3F	-0.441	2.49198e-13	HR-Event3<LR
UKv4_A_23_P140450	SLC27A2	0.327	2.53354e-13	HR-Event3>=LR
UKv4_A_23_P259632	TMEM120A	-0.355	2.5468e-13	HR-Event3<LR
UKv4_A_23_P97780	LOC338620	-0.355	2.55356e-13	HR-Event3<LR
UKv4_A_23_P255076	RWDD2A	-0.355	2.5573e-13	HR-Event3<LR
UKv4_A_23_P358195	GOLGA6L5	-0.417	2.57545e-13	HR-Event3<LR
UKv4_A_23_P215900	SCARA3	-0.355	2.6054e-13	HR-Event3<LR
UKv4_A_23_P201160	CD1E	-0.434	2.60961e-13	HR-Event3<LR
UKv4_A_23_P389692	KIAA1328	-0.355	2.62902e-13	HR-Event3<LR
UKv4_A_24_P32295	IZUMO4	-0.412	2.65554e-13	HR-Event3<LR
UKv4_A_32_P218636	LOC494150	0.355	2.6774e-13	HR-Event3>=LR
UKv4_A_24_P633543	LOC439911	-0.355	2.69377e-13	HR-Event3<LR
UKv4_A_23_P76291	PRR4	-0.355	2.7177e-13	HR-Event3<LR
UKv4_A_23_P134573	CRCP	-0.355	2.75442e-13	HR-Event3<LR
UKv4_A_23_P213661	PPIP5K2	-0.355	2.75542e-13	HR-Event3<LR
UKv4_A_23_P126241	EIF4G3	-0.43	2.79675e-13	HR-Event3<LR
UKv4_A_23_P216455	RLN2	0.354	2.81663e-13	HR-Event3>=LR
UKv4_A_23_P141302	ZNF18	-0.354	2.82554e-13	HR-Event3<LR
UKv4_A_23_P403424	JMJD7-PLA2G4B	-0.458	2.8645e-13	HR-Event3<LR
UKv4_A_23_P109452	CHEK2	0.354	2.87354e-13	HR-Event3>=LR
UKv4_A_23_P323180	HOXD3	0.354	2.87938e-13	HR-Event3>=LR
UKv4_A_23_P416468	PIF1	0.354	2.91201e-13	HR-Event3>=LR
UKv4_A_23_P168541	C7orf26	-0.354	2.95134e-13	HR-Event3<LR
UKv4_A_32_P932089	PCDHB19P	-0.354	2.95174e-13	HR-Event3<LR
UKv4_A_23_P325690	ANKRD35	-0.354	2.96372e-13	HR-Event3<LR
UKv4_A_23_P163496	MRPS34	0.354	3.03011e-13	HR-Event3>=LR
UKv4_A_23_P14708	ZNF280D	-0.404	3.03051e-13	HR-Event3<LR
UKv4_A_32_P223059	SLC45A1	-0.402	3.04084e-13	HR-Event3<LR
UKv4_A_32_P175301	DENND3	-0.42	3.07321e-13	HR-Event3<LR
UKv4_A_23_P137814	ATP6V0B	-0.445	3.08438e-13	HR-Event3<LR
UKv4_A_23_P29124	GP1BB	-0.354	3.13999e-13	HR-Event3<LR
UKv4_A_23_P90612	MCM6	0.354	3.15429e-13	HR-Event3>=LR
UKv4_A_23_P334173	LY75	-0.457	3.165e-13	HR-Event3<LR
UKv4_A_23_P210210	EPAS1	-0.429	3.18963e-13	HR-Event3<LR
UKv4_A_23_P127579	PTS	-0.354	3.19836e-13	HR-Event3<LR
UKv4_A_32_P24165	FANCD2	0.354	3.21928e-13	HR-Event3>=LR
UKv4_A_23_P324633	C9orf72	-0.354	3.25203e-13	HR-Event3<LR
UKv4_A_23_P75260	RASSF4	-0.465	3.2739e-13	HR-Event3<LR
UKv4_A_24_P129632	DLG5	-0.354	3.27471e-13	HR-Event3<LR
UKv4_A_24_P256037	RPS16P8	0.353	3.35701e-13	HR-Event3>=LR
UKv4_A_24_P929388	TMEM169	-0.353	3.36157e-13	HR-Event3<LR
UKv4_A_23_P302005	STON1	-0.353	3.36653e-13	HR-Event3<LR
UKv4_A_23_P134295	NUDT1	0.353	3.40813e-13	HR-Event3>=LR
UKv4_A_23_P213718	UQCRQ	0.353	3.40954e-13	HR-Event3>=LR
UKv4_A_23_P349966	TMEM130	-0.353	3.40997e-13	HR-Event3<LR
UKv4_A_23_P58464	PCDHB6	-0.353	3.41828e-13	HR-Event3<LR
UKv4_A_23_P302125	ZDHHC21	-0.353	3.43351e-13	HR-Event3<LR
UKv4_A_23_P164307	MINK1	-0.409	3.44756e-13	HR-Event3<LR
UKv4_A_23_P119812	GPD2	-0.441	3.47099e-13	HR-Event3<LR
UKv4_Hs13305.2	ROBO2	-0.427	3.47166e-13	HR-Event3<LR
UKv4_A_23_P122375	ZFAND3	-0.417	3.54343e-13	HR-Event3<LR
UKv4_A_24_P256365	LOC642620	-0.426	3.54803e-13	HR-Event3<LR
UKv4_A_24_P313756	TUBB6	-0.353	3.58454e-13	HR-Event3<LR
UKv4_A_24_P188183	MPHOSPH8	-0.353	3.6028e-13	HR-Event3<LR
UKv4_A_23_P56494	SLC38A11	-0.403	3.61365e-13	HR-Event3<LR
UKv4_A_24_P106382	SENP6	-0.406	3.61513e-13	HR-Event3<LR
UKv4_A_24_P847326	FAM183A	0.353	3.67405e-13	HR-Event3>=LR
UKv4_A_23_P50942	RAB3GAP1	-0.353	3.67573e-13	HR-Event3<LR
UKv4_A_23_P19816	RNF32	-0.424	3.68687e-13	HR-Event3<LR
UKv4_A_23_P107173	MEOX1	-0.353	3.69904e-13	HR-Event3<LR
UKv4_A_23_P103442	MEAF6	-0.455	3.73629e-13	HR-Event3<LR
UKv4_A_23_P143694	SOX10	-0.353	3.74285e-13	HR-Event3<LR
UKv4_A_23_P59179	RXRB	-0.353	3.82259e-13	HR-Event3<LR
UKv4_A_23_P129209	IDH2	0.353	3.8372e-13	HR-Event3>=LR
UKv4_A_23_P96087	H1FX	0.353	3.85757e-13	HR-Event3>=LR
UKv4_A_23_P19182	REEP2	-0.353	3.85883e-13	HR-Event3<LR
UKv4_A_24_P286054	ZFYVE16	-0.43	3.87573e-13	HR-Event3<LR
UKv4_A_23_P501276	TUBB2B	-0.352	3.96985e-13	HR-Event3<LR
UKv4_A_23_P48581	C14orf93	0.352	4.0027e-13	HR-Event3>=LR
UKv4_A_23_P91590	RANBP1	0.412	4.04068e-13	HR-Event3>=LR
UKv4_A_24_P75376	ZC3H13	-0.41	4.05561e-13	HR-Event3<LR
UKv4_A_24_P77968	FLNC	0.41	4.05643e-13	HR-Event3>=LR
UKv4_Hs332217.1	RPL18AP9	0.42	4.05714e-13	HR-Event3>=LR
UKv4_A_32_P60065	F2RL2	-0.352	4.22166e-13	HR-Event3<LR
UKv4_A_23_P80718	SYNPR	-0.431	4.22314e-13	HR-Event3<LR
UKv4_A_23_P8571	SRCRB4D	-0.352	4.23855e-13	HR-Event3<LR
UKv4_A_23_P135326	POLE3	0.352	4.29441e-13	HR-Event3>=LR
UKv4_A_23_P110802	CENPH	0.352	4.36086e-13	HR-Event3>=LR
UKv4_A_24_P921144	NUFIP2	-0.399	4.36754e-13	HR-Event3<LR
UKv4_A_24_P82135	SECISBP2L	-0.352	4.3841e-13	HR-Event3<LR
UKv4_A_24_P333733	ATP6V0A1	-0.402	4.46171e-13	HR-Event3<LR
UKv4_A_23_P128613	KDELC1	0.352	4.49402e-13	HR-Event3>=LR
UKv4_A_24_P322635	ELMO2	-0.415	4.50786e-13	HR-Event3<LR
UKv4_A_32_P27657	LOC285696	-0.351	4.59925e-13	HR-Event3<LR
UKv4_A_23_P65129	SPRYD3	-0.351	4.63834e-13	HR-Event3<LR
UKv4_A_24_P921610	PAR5	-0.351	4.63862e-13	HR-Event3<LR
UKv4_A_23_P215132	WDR91	-0.425	4.68067e-13	HR-Event3<LR
UKv4_A_23_P27013	HOXB9	-0.351	4.76411e-13	HR-Event3<LR
UKv4_A_23_P421811	MROH8	-0.414	4.76518e-13	HR-Event3<LR
UKv4_A_23_P51376	NKAIN1	-0.319	4.76571e-13	HR-Event3<LR
UKv4_A_23_P140515	TM2D3	-0.416	4.80695e-13	HR-Event3<LR
UKv4_A_23_P132216	SNRPD3	0.399	4.83061e-13	HR-Event3>=LR
UKv4_A_23_P168771	CCDC146	-0.417	4.91998e-13	HR-Event3<LR
UKv4_A_23_P69179	LEPREL1	-0.351	4.95864e-13	HR-Event3<LR
UKv4_A_24_P630490	DFNB59	-0.429	4.98949e-13	HR-Event3<LR
UKv4_A_24_P56317	MBNL2	-0.418	5.01756e-13	HR-Event3<LR
UKv4_A_24_P132039	RNF14	-0.407	5.03447e-13	HR-Event3<LR
UKv4_A_24_P456723	LOC728537	-0.42	5.05761e-13	HR-Event3<LR
UKv4_A_23_P34546	SDCCAG8	-0.429	5.06044e-13	HR-Event3<LR
UKv4_A_23_P216996	SH3GLB2	-0.403	5.06084e-13	HR-Event3<LR
UKv4_A_23_P106822	NOB1	0.403	5.07429e-13	HR-Event3>=LR
UKv4_A_23_P28948	REM1	-0.43	5.13174e-13	HR-Event3<LR
UKv4_A_23_P138686	NMT2	-0.351	5.13547e-13	HR-Event3<LR
UKv4_A_23_P204885	PCDH20	-0.438	5.1415e-13	HR-Event3<LR
UKv4_A_23_P20002	ANKMY2	-0.351	5.17671e-13	HR-Event3<LR
UKv4_A_24_P277875	CHN2	-0.351	5.21834e-13	HR-Event3<LR
UKv4_A_24_P105102	PKMYT1	0.351	5.3552e-13	HR-Event3>=LR
UKv4_A_23_P253446	GAP43	-0.445	5.39461e-13	HR-Event3<LR
UKv4_A_23_P72503	KLHL2	-0.399	5.41105e-13	HR-Event3<LR
UKv4_A_23_P13663	FAM60A	0.426	5.42248e-13	HR-Event3>=LR
UKv4_A_32_P145867	OCM2	-0.35	5.45046e-13	HR-Event3<LR
UKv4_A_23_P158096	COL27A1	-0.413	5.46708e-13	HR-Event3<LR
UKv4_A_24_P98086	GNA12	-0.402	5.46947e-13	HR-Event3<LR
UKv4_A_24_P74160	SNRPD2	0.426	5.47179e-13	HR-Event3>=LR
UKv4_A_23_P91727	PICK1	-0.35	5.50217e-13	HR-Event3<LR
UKv4_A_24_P63608	NHP2	0.35	5.51537e-13	HR-Event3>=LR
UKv4_A_24_P225970	SGOL1	0.325	5.52222e-13	HR-Event3>=LR
UKv4_A_23_P6802	RRP9	0.443	5.53825e-13	HR-Event3>=LR
UKv4_A_23_P254756	CD164	-0.415	5.55611e-13	HR-Event3<LR
UKv4_A_23_P410859	ZSWIM6	-0.35	5.55831e-13	HR-Event3<LR
UKv4_A_23_P132619	OXTR	-0.35	5.61124e-13	HR-Event3<LR
UKv4_A_32_P50005	DBT	-0.425	5.61918e-13	HR-Event3<LR
UKv4_A_24_P269598	ENTPD4	-0.409	5.63501e-13	HR-Event3<LR
UKv4_A_23_P52610	DDB2	0.35	5.63655e-13	HR-Event3>=LR
UKv4_A_23_P5064	CADM4	-0.35	5.66795e-13	HR-Event3<LR
UKv4_A_23_P142849	RND3	-0.35	5.69018e-13	HR-Event3<LR
UKv4_A_23_P114649	MIIP	-0.4	5.73273e-13	HR-Event3<LR
UKv4_A_32_P41405	THOC3	0.35	5.76871e-13	HR-Event3>=LR
UKv4_A_24_P123385	MAP1B	-0.35	5.77096e-13	HR-Event3<LR
UKv4_A_23_P331400	LRRC37A3	-0.35	5.8585e-13	HR-Event3<LR
UKv4_A_23_P153461	LPPR2	-0.35	5.86042e-13	HR-Event3<LR
UKv4_A_23_P118122	RGS11	-0.458	5.88128e-13	HR-Event3<LR
UKv4_A_23_P346813	PAK3	-0.402	5.98439e-13	HR-Event3<LR
UKv4_A_23_P167159	SCRG1	-0.35	6.00882e-13	HR-Event3<LR
UKv4_A_23_P57709	PCOLCE2	0.35	6.04619e-13	HR-Event3>=LR
UKv4_A_24_P298228	SLC25A5P3	0.35	6.15523e-13	HR-Event3>=LR
UKv4_A_24_P313678	MED31	-0.35	6.15752e-13	HR-Event3<LR
UKv4_A_24_P208091	SLC35D1	-0.422	6.19085e-13	HR-Event3<LR
UKv4_A_24_P49997	PFN3	-0.349	6.3165e-13	HR-Event3<LR
UKv4_A_24_P39843	CYB561	-0.465	6.43366e-13	HR-Event3<LR
UKv4_A_23_P86059	HHIPL2	-0.403	6.43402e-13	HR-Event3<LR
UKv4_A_24_P263937	CCDC23	-0.428	6.50747e-13	HR-Event3<LR
UKv4_A_23_P80409	WDR48	-0.349	6.54016e-13	HR-Event3<LR
UKv4_A_23_P138435	ZMIZ1	-0.349	6.54787e-13	HR-Event3<LR
UKv4_A_32_P197698	LOC153546	-0.349	6.59297e-13	HR-Event3<LR
UKv4_A_23_P122906	AUTS2	-0.349	6.65291e-13	HR-Event3<LR
UKv4_A_23_P371787	KIAA0247	-0.435	6.66388e-13	HR-Event3<LR
UKv4_A_23_P42322	COL11A2	-0.349	6.76731e-13	HR-Event3<LR
UKv4_A_23_P145718	AOAH	-0.435	6.80142e-13	HR-Event3<LR
UKv4_A_23_P156010	PCDHB12	-0.349	6.86781e-13	HR-Event3<LR
UKv4_A_24_P767422	HNRNPCL1	0.349	7.00969e-13	HR-Event3>=LR
UKv4_A_23_P78677	C19orf53	0.349	7.01031e-13	HR-Event3>=LR
UKv4_A_32_P56525	FAM115A	-0.41	7.01182e-13	HR-Event3<LR
UKv4_A_23_P63789	ZWINT	0.321	7.0257e-13	HR-Event3>=LR
UKv4_Hs477.1	HSD17B3	-0.397	7.17539e-13	HR-Event3<LR
UKv4_A_32_P147078	SLC8A1	-0.432	7.20824e-13	HR-Event3<LR
UKv4_A_23_P85201	PLP1	-0.349	7.20862e-13	HR-Event3<LR
UKv4_A_23_P375165	TEX19	0.349	7.24829e-13	HR-Event3>=LR
UKv4_A_24_P256307	ARF3	-0.349	7.25457e-13	HR-Event3<LR
UKv4_A_23_P143902	P2RY12	-0.349	7.31891e-13	HR-Event3<LR
UKv4_A_23_P376557	MMP25	-0.425	7.50101e-13	HR-Event3<LR
UKv4_A_23_P168882	TP53INP1	-0.403	7.50205e-13	HR-Event3<LR
UKv4_A_32_P13795	DNAJC27	-0.348	7.60949e-13	HR-Event3<LR
UKv4_A_32_P202502	EFHA2	-0.406	7.74913e-13	HR-Event3<LR
UKv4_A_23_P158675	KCNMB2	-0.348	7.85359e-13	HR-Event3<LR
UKv4_A_24_P375761	STGC3	-0.405	7.87045e-13	HR-Event3<LR
UKv4_A_23_P323143	ZNF767	-0.426	7.95838e-13	HR-Event3<LR
UKv4_A_23_P349463	CHP2	-0.348	8.00067e-13	HR-Event3<LR
UKv4_A_23_P259135	NCOA6	-0.348	8.02897e-13	HR-Event3<LR
UKv4_A_23_P363034	ABHD15	-0.348	8.04442e-13	HR-Event3<LR
UKv4_A_32_P31666	SUPT3H	-0.409	8.07628e-13	HR-Event3<LR
UKv4_A_23_P83781	CYTH1	-0.437	8.11581e-13	HR-Event3<LR
UKv4_A_24_P123347	PPAT	0.4	8.2123e-13	HR-Event3>=LR
UKv4_A_24_P589001	ZNF503-AS1	-0.348	8.49452e-13	HR-Event3<LR
UKv4_A_23_P129157	NEIL1	-0.429	8.49827e-13	HR-Event3<LR
UKv4_A_23_P20316	CA3	-0.348	8.52041e-13	HR-Event3<LR
UKv4_A_23_P62588	CALML6	-0.444	8.63015e-13	HR-Event3<LR
UKv4_A_23_P3849	TRAP1	0.438	8.67841e-13	HR-Event3>=LR
UKv4_A_23_P170857	IL1RAP	-0.348	8.6818e-13	HR-Event3<LR
UKv4_A_24_P41291	WASH5P	-0.414	8.71909e-13	HR-Event3<LR
UKv4_A_23_P77310	ZFP106	-0.348	8.72269e-13	HR-Event3<LR
UKv4_A_23_P50108	NDC80	0.347	8.84068e-13	HR-Event3>=LR
UKv4_A_23_P162782	ARGLU1	-0.409	8.86504e-13	HR-Event3<LR
UKv4_A_24_P367602	DUSP5P1	-0.347	9.09033e-13	HR-Event3<LR
UKv4_A_23_P161280	SPOCK2	-0.396	9.09067e-13	HR-Event3<LR
UKv4_A_23_P18342	EPHA6	-0.347	9.12532e-13	HR-Event3<LR
UKv4_A_23_P342108	CCDC116	-0.434	9.12954e-13	HR-Event3<LR
UKv4_A_32_P113508	ATG16L1	-0.396	9.2466e-13	HR-Event3<LR
UKv4_A_23_P253350	C8orf4	-0.421	9.3491e-13	HR-Event3<LR
UKv4_A_23_P12062	TRIT1	-0.418	9.39066e-13	HR-Event3<LR
UKv4_A_23_P117286	CLN5	-0.404	9.39897e-13	HR-Event3<LR
UKv4_A_23_P111171	B3GALT4	-0.446	9.48878e-13	HR-Event3<LR
UKv4_A_23_P315933	ABHD11	-0.347	9.52758e-13	HR-Event3<LR
UKv4_A_23_P380298	PROSAPIP1	-0.424	9.54586e-13	HR-Event3<LR
UKv4_A_32_P144920	NECAP1	-0.347	9.60265e-13	HR-Event3<LR
UKv4_A_23_P26865	MYH3	-0.415	9.67075e-13	HR-Event3<LR
UKv4_A_32_P228067	C1orf101	-0.422	9.67249e-13	HR-Event3<LR
UKv4_A_23_P422193	SUV39H1	0.347	9.69608e-13	HR-Event3>=LR
UKv4_A_24_P20954	TFAP2B	-0.519	9.70305e-13	HR-Event3<LR
UKv4_A_23_P34325	LRP8	-0.347	9.78395e-13	HR-Event3<LR
UKv4_A_23_P110445	APBB3	-0.347	9.83012e-13	HR-Event3<LR
UKv4_A_23_P359430	NBPF14	-0.41	9.84429e-13	HR-Event3<LR
UKv4_A_32_P182156	ZNF511	0.347	1.01136e-12	HR-Event3>=LR
UKv4_A_23_P200047	CEP104	-0.407	1.01537e-12	HR-Event3<LR
UKv4_A_23_P10211	SLC2A13	-0.347	1.02091e-12	HR-Event3<LR
UKv4_A_32_P69475	LNPEP	-0.397	1.0238e-12	HR-Event3<LR
UKv4_A_32_P201979	HECTD2	-0.346	1.03869e-12	HR-Event3<LR
UKv4_A_32_P40463	NUDT9P1	-0.434	1.04383e-12	HR-Event3<LR
UKv4_A_23_P74446	KDM4A	-0.346	1.04765e-12	HR-Event3<LR
UKv4_A_23_P114670	ARHGEF16	-0.346	1.0565e-12	HR-Event3<LR
UKv4_A_23_P31085	CCDC28A	-0.346	1.05902e-12	HR-Event3<LR
UKv4_A_23_P8913	CA2	-0.346	1.05921e-12	HR-Event3<LR
UKv4_A_23_P137423	IGSF8	-0.346	1.06752e-12	HR-Event3<LR
UKv4_A_24_P238499	C18orf56	0.346	1.07484e-12	HR-Event3>=LR
UKv4_A_23_P360804	CPNE5	-0.411	1.08943e-12	HR-Event3<LR
UKv4_A_23_P88046	CARKD	-0.346	1.08982e-12	HR-Event3<LR
UKv4_A_23_P30983	GJB7	-0.346	1.09968e-12	HR-Event3<LR
UKv4_A_23_P345575	FOXO3	-0.346	1.1057e-12	HR-Event3<LR
UKv4_A_24_P323114	ANXA2P3	-0.402	1.11156e-12	HR-Event3<LR
UKv4_A_23_P211207	ADARB1	-0.395	1.11194e-12	HR-Event3<LR
UKv4_A_23_P251132	SNTG2	-0.397	1.12607e-12	HR-Event3<LR
UKv4_A_23_P408376	HSPA12A	-0.393	1.14067e-12	HR-Event3<LR
UKv4_A_23_P136173	CSF2RA	-0.432	1.15478e-12	HR-Event3<LR
UKv4_A_23_P10497	ATP9B	-0.346	1.15731e-12	HR-Event3<LR
UKv4_A_23_P92543	SCFD2	0.346	1.15779e-12	HR-Event3>=LR
UKv4_A_23_P135104	MRPS2	0.345	1.20804e-12	HR-Event3>=LR
UKv4_A_23_P155969	PLK4	0.345	1.21085e-12	HR-Event3>=LR
UKv4_A_23_P253692	GPR64	-0.345	1.21328e-12	HR-Event3<LR
UKv4_A_24_P131066	CD101	-0.345	1.21621e-12	HR-Event3<LR
UKv4_A_23_P86838	SLC36A4	-0.345	1.2205e-12	HR-Event3<LR
UKv4_A_23_P106463	OAZ2	-0.42	1.22916e-12	HR-Event3<LR
UKv4_A_32_P129200	CADM2	-0.402	1.24499e-12	HR-Event3<LR
UKv4_A_23_P93602	C6orf58	-0.345	1.27294e-12	HR-Event3<LR
UKv4_A_32_P135336	LOC388242	-0.402	1.27343e-12	HR-Event3<LR
UKv4_A_23_P54622	KIF22	0.345	1.27827e-12	HR-Event3>=LR
UKv4_A_23_P213126	BMP2K	-0.345	1.28878e-12	HR-Event3<LR
UKv4_A_23_P39550	TMEM163	-0.345	1.28941e-12	HR-Event3<LR
UKv4_A_23_P130965	ARRDC2	-0.404	1.29969e-12	HR-Event3<LR
UKv4_A_23_P107612	RAB27B	-0.398	1.31063e-12	HR-Event3<LR
UKv4_A_24_P823219	CRYBB2P1	-0.345	1.31576e-12	HR-Event3<LR
UKv4_Hs21599.1	KLF7	-0.345	1.31827e-12	HR-Event3<LR
UKv4_A_23_P97517	RALGPS2	-0.408	1.31885e-12	HR-Event3<LR
UKv4_A_23_P89422	ABCA10	-0.404	1.31988e-12	HR-Event3<LR
UKv4_A_24_P169462	GOSR1	-0.345	1.32059e-12	HR-Event3<LR
UKv4_A_23_P2705	LPAR6	-0.345	1.3211e-12	HR-Event3<LR
UKv4_A_23_P156632	PGBD1	-0.345	1.32265e-12	HR-Event3<LR
UKv4_A_23_P341532	SETDB2	-0.345	1.33283e-12	HR-Event3<LR
UKv4_A_24_P77432	ROBO1	-0.345	1.34248e-12	HR-Event3<LR
UKv4_A_23_P151297	TENC1	-0.416	1.34408e-12	HR-Event3<LR
UKv4_A_24_P176805	ZNF264	-0.345	1.35383e-12	HR-Event3<LR
UKv4_A_23_P66063	PDP2	0.323	1.35443e-12	HR-Event3>=LR
UKv4_A_23_P209200	CCNE1	0.345	1.35577e-12	HR-Event3>=LR
UKv4_A_23_P105197	CAPN5	-0.396	1.35867e-12	HR-Event3<LR
UKv4_A_23_P118203	ZG16B	-0.345	1.36317e-12	HR-Event3<LR
UKv4_A_23_P161686	ARHGAP32	-0.345	1.36457e-12	HR-Event3<LR
UKv4_A_23_P133359	ZFP2	-0.345	1.37294e-12	HR-Event3<LR
UKv4_A_23_P11507	ZZZ3	-0.345	1.37456e-12	HR-Event3<LR
UKv4_A_32_P102319	TTC18	-0.441	1.40508e-12	HR-Event3<LR
UKv4_A_32_P24585	SH3PXD2B	-0.429	1.41711e-12	HR-Event3<LR
UKv4_A_23_P8961	IL7	-0.446	1.4302e-12	HR-Event3<LR
UKv4_A_23_P207614	KIAA0100	-0.344	1.43341e-12	HR-Event3<LR
UKv4_A_23_P77797	OR4D2	-0.344	1.44253e-12	HR-Event3<LR
UKv4_A_24_P340696	SERHL	-0.344	1.47743e-12	HR-Event3<LR
UKv4_A_24_P165864	P2RY14	-0.412	1.49573e-12	HR-Event3<LR
UKv4_A_24_P398585	UNG	0.393	1.49699e-12	HR-Event3>=LR
UKv4_A_23_P214897	AKAP12	-0.344	1.50584e-12	HR-Event3<LR
UKv4_A_32_P208120	CAMK1D	-0.344	1.52269e-12	HR-Event3<LR
UKv4_A_23_P84118	CDH18	-0.397	1.52306e-12	HR-Event3<LR
UKv4_A_23_P383101	PNMAL2	-0.406	1.52829e-12	HR-Event3<LR
UKv4_A_23_P126499	RSG1	-0.344	1.52918e-12	HR-Event3<LR
UKv4_A_23_P21086	LGI3	-0.344	1.53646e-12	HR-Event3<LR
UKv4_A_23_P74435	C1orf50	-0.419	1.53909e-12	HR-Event3<LR
UKv4_A_23_P145068	MTO1	-0.344	1.54932e-12	HR-Event3<LR
UKv4_A_23_P33123	SPOCK3	-0.405	1.56474e-12	HR-Event3<LR
[truncated: 11,020 more rows]

## Sheet: Suppl Table 5d HR-Event1.5
Supplementary Table 5d. Genes differently expressed between 322 low risk (LR) and
74 HR-Event1.5 patients (high-risk individuals with any adverse event within 18 months from diagnosis)
Probeset	HUGO	R-value	FDR	Direction of association
UKv4_A_23_P208779	EPS8L1	-0.677	3.44548e-50	HR-Event1.5<LR
UKv4_A_23_P17575	AHCY	0.663	1.86809e-47	HR-Event1.5>=LR
UKv4_A_23_P41280	PAICS	0.657	2.06304e-46	HR-Event1.5>=LR
UKv4_A_23_P200507	CNIH4	0.649	4.04594e-45	HR-Event1.5>=LR
UKv4_A_23_P396765	PGM2L1	-0.639	3.31467e-43	HR-Event1.5<LR
UKv4_A_23_P117068	SNRPF	0.635	1.47059e-42	HR-Event1.5>=LR
UKv4_A_24_P32672	MRPL11	0.624	1.14208e-40	HR-Event1.5>=LR
UKv4_A_32_P171328	UBE2S	0.624	1.18197e-40	HR-Event1.5>=LR
UKv4_A_23_P321349	SAAL1	0.615	3.16997e-39	HR-Event1.5>=LR
UKv4_A_23_P141180	TOM1L2	-0.611	1.5754e-38	HR-Event1.5<LR
UKv4_A_23_P21033	GMPS	0.607	5.26657e-38	HR-Event1.5>=LR
UKv4_A_24_P577694	ADCY1	-0.603	2.01241e-37	HR-Event1.5<LR
UKv4_A_24_P67681	HMGB3P27	0.601	3.74968e-37	HR-Event1.5>=LR
UKv4_A_24_P188941	NPM1	0.599	7.7834e-37	HR-Event1.5>=LR
UKv4_A_24_P57977	SRCIN1	-0.593	8.63061e-36	HR-Event1.5<LR
UKv4_A_23_P107644	SNRPD1	0.592	1.11237e-35	HR-Event1.5>=LR
UKv4_A_23_P8297	SCML4	-0.59	1.83747e-35	HR-Event1.5<LR
UKv4_A_23_P201287	KIF1B	-0.583	2.21096e-34	HR-Event1.5<LR
UKv4_A_23_P33613	DCTPP1	0.576	2.67852e-33	HR-Event1.5>=LR
UKv4_A_23_P126291	SNRPE	0.571	1.01746e-32	HR-Event1.5>=LR
UKv4_A_23_P314120	CHKB	-0.57	1.30379e-32	HR-Event1.5<LR
UKv4_A_24_P878419	HMGB3P5	0.571	1.32485e-32	HR-Event1.5>=LR
UKv4_A_23_P95960	POLR3D	0.569	1.71432e-32	HR-Event1.5>=LR
UKv4_A_32_P173357	LOC439938	-0.569	1.75001e-32	HR-Event1.5<LR
UKv4_A_32_P144710	NR2C2AP	0.569	1.75239e-32	HR-Event1.5>=LR
UKv4_A_24_P614362	FAM13A-AS1	-0.568	2.12672e-32	HR-Event1.5<LR
UKv4_A_23_P207620	ANKFY1	-0.567	3.20861e-32	HR-Event1.5<LR
UKv4_A_24_P549518	LOC402093	0.567	3.23022e-32	HR-Event1.5>=LR
UKv4_A_23_P11341	FAM104B	0.563	1.05258e-31	HR-Event1.5>=LR
UKv4_A_23_P78888	FBL	0.563	1.25492e-31	HR-Event1.5>=LR
UKv4_A_23_P104741	KIRREL3	-0.561	2.05221e-31	HR-Event1.5<LR
UKv4_A_23_P18422	MRPL3	0.56	2.46367e-31	HR-Event1.5>=LR
UKv4_A_23_P144726	NOP16	0.56	2.53185e-31	HR-Event1.5>=LR
UKv4_A_23_P214766	HIVEP2	-0.559	3.11703e-31	HR-Event1.5<LR
UKv4_A_24_P102981	DNAJB2	-0.558	5.05908e-31	HR-Event1.5<LR
UKv4_A_23_P385034	E2F3	0.557	5.68023e-31	HR-Event1.5>=LR
UKv4_A_23_P152804	NME1	0.556	7.94208e-31	HR-Event1.5>=LR
UKv4_A_23_P96325	ERCC6L	0.555	9.93162e-31	HR-Event1.5>=LR
UKv4_A_23_P406122	C20orf194	-0.554	1.34016e-30	HR-Event1.5<LR
UKv4_A_23_P373119	HMGB3P1	0.553	1.91177e-30	HR-Event1.5>=LR
UKv4_A_23_P164341	VAMP2	-0.553	2.06727e-30	HR-Event1.5<LR
UKv4_Hs371342.4	ATXN1	-0.551	3.7083e-30	HR-Event1.5<LR
UKv4_A_24_P116351	SIVA1	0.55	5.38293e-30	HR-Event1.5>=LR
UKv4_A_23_P217236	HMGB3	0.549	5.79662e-30	HR-Event1.5>=LR
UKv4_A_23_P90463	LSM7	0.548	8.43603e-30	HR-Event1.5>=LR
UKv4_A_23_P137143	DKC1	0.548	8.89122e-30	HR-Event1.5>=LR
UKv4_A_23_P133123	MND1	0.548	9.034e-30	HR-Event1.5>=LR
UKv4_A_23_P347632	MTSS1	-0.548	9.31907e-30	HR-Event1.5<LR
UKv4_A_23_P42882	CAMK2B	-0.547	1.09964e-29	HR-Event1.5<LR
UKv4_A_24_P74160	SNRPD2	0.547	1.11718e-29	HR-Event1.5>=LR
UKv4_A_23_P58280	GAR1	0.546	1.271e-29	HR-Event1.5>=LR
UKv4_A_23_P71727	CKS2	0.546	1.53538e-29	HR-Event1.5>=LR
UKv4_A_23_P57829	CPNE9	-0.545	1.96319e-29	HR-Event1.5<LR
UKv4_A_32_P109296	TICRR	0.545	1.96404e-29	HR-Event1.5>=LR
UKv4_A_23_P379634	SLFNL1	-0.544	2.21906e-29	HR-Event1.5<LR
UKv4_A_24_P93948	KIF5A	-0.543	3.30736e-29	HR-Event1.5<LR
UKv4_A_32_P53486	BOLA2B	0.543	3.47965e-29	HR-Event1.5>=LR
UKv4_A_23_P14482	C14orf166	0.542	3.80757e-29	HR-Event1.5>=LR
UKv4_A_24_P263543	SNRPD2P1	0.541	5.73677e-29	HR-Event1.5>=LR
UKv4_A_24_P181108	WDR74	0.54	8.30756e-29	HR-Event1.5>=LR
UKv4_A_23_P157215	BZW2	0.539	9.2717e-29	HR-Event1.5>=LR
UKv4_A_24_P355626	ABCG4	-0.539	1.06334e-28	HR-Event1.5<LR
UKv4_A_23_P13663	FAM60A	0.538	1.17302e-28	HR-Event1.5>=LR
UKv4_A_23_P24555	PHLDB1	-0.537	1.65082e-28	HR-Event1.5<LR
UKv4_A_24_P254705	ZNF695	0.537	1.67243e-28	HR-Event1.5>=LR
UKv4_A_23_P365817	PPP1R14B	0.537	1.92541e-28	HR-Event1.5>=LR
UKv4_A_24_P252364	NRCAM	-0.535	2.67841e-28	HR-Event1.5<LR
UKv4_A_23_P90855	FARP2	-0.535	2.68587e-28	HR-Event1.5<LR
UKv4_A_23_P69537	NMU	0.535	2.74926e-28	HR-Event1.5>=LR
UKv4_A_32_P88415	MYOZ3	0.533	5.29232e-28	HR-Event1.5>=LR
UKv4_A_23_P381714	CA13	-0.533	5.37216e-28	HR-Event1.5<LR
UKv4_A_24_P84898	FEN1	0.533	5.43375e-28	HR-Event1.5>=LR
UKv4_A_23_P78122	TIAF1	-0.533	5.46236e-28	HR-Event1.5<LR
UKv4_A_23_P350045	REEP5	-0.533	5.49587e-28	HR-Event1.5<LR
UKv4_A_23_P62868	EXOSC10	-0.532	7.41909e-28	HR-Event1.5<LR
UKv4_A_23_P81121	EXOSC9	0.532	7.43318e-28	HR-Event1.5>=LR
UKv4_A_23_P46812	CPEB3	-0.531	8.68557e-28	HR-Event1.5<LR
UKv4_A_23_P105862	FRY	-0.53	1.00808e-27	HR-Event1.5<LR
UKv4_A_23_P159764	POF1B	-0.53	1.20517e-27	HR-Event1.5<LR
UKv4_A_23_P168669	CROT	-0.529	1.50905e-27	HR-Event1.5<LR
UKv4_A_23_P23303	EXO1	0.529	1.57073e-27	HR-Event1.5>=LR
UKv4_A_23_P214011	CDH6	-0.528	1.95484e-27	HR-Event1.5<LR
UKv4_A_32_P75284	KATNAL1	-0.528	1.95689e-27	HR-Event1.5<LR
UKv4_A_23_P398005	NME2P1	0.528	1.95937e-27	HR-Event1.5>=LR
UKv4_A_24_P788227	DUXAP10	0.527	2.51114e-27	HR-Event1.5>=LR
UKv4_A_23_P256312	MST1R	-0.527	2.51466e-27	HR-Event1.5<LR
UKv4_A_23_P132285	MPST	0.526	3.77363e-27	HR-Event1.5>=LR
UKv4_A_24_P376902	ICA1L	-0.525	3.78202e-27	HR-Event1.5<LR
UKv4_A_32_P64122	C17orf89	0.525	4.00067e-27	HR-Event1.5>=LR
UKv4_A_24_P29401	PIK3R1	-0.525	4.21264e-27	HR-Event1.5<LR
UKv4_A_24_P322229	RASL10B	0.525	4.48762e-27	HR-Event1.5>=LR
UKv4_A_23_P114282	MCTS1	0.525	4.71677e-27	HR-Event1.5>=LR
UKv4_A_32_P151800	FAM72D	0.524	4.99866e-27	HR-Event1.5>=LR
UKv4_A_23_P14083	AMIGO2	-0.524	5.25427e-27	HR-Event1.5<LR
UKv4_A_23_P147025	RAB33A	0.523	6.17129e-27	HR-Event1.5>=LR
UKv4_A_24_P342591	RERE	-0.523	6.32572e-27	HR-Event1.5<LR
UKv4_A_23_P153757	LSM4	0.523	7.27616e-27	HR-Event1.5>=LR
UKv4_A_23_P78108	ALDOC	-0.522	8.50321e-27	HR-Event1.5<LR
UKv4_A_23_P141405	NME2	0.522	8.81898e-27	HR-Event1.5>=LR
UKv4_A_23_P37704	CDT1	0.522	9.46466e-27	HR-Event1.5>=LR
UKv4_A_24_P505255	LOC391470	0.522	9.5108e-27	HR-Event1.5>=LR
UKv4_A_23_P303718	DST	-0.522	9.7162e-27	HR-Event1.5<LR
UKv4_A_23_P208880	UHRF1	0.512	9.73079e-27	HR-Event1.5>=LR
UKv4_A_23_P112429	RPL35	0.521	1.055e-26	HR-Event1.5>=LR
UKv4_A_23_P53891	KLF5	-0.521	1.07272e-26	HR-Event1.5<LR
UKv4_A_23_P163006	HNRNPC	0.521	1.24852e-26	HR-Event1.5>=LR
UKv4_A_23_P71328	MATN2	-0.52	1.5198e-26	HR-Event1.5<LR
UKv4_A_23_P91590	RANBP1	0.519	1.79075e-26	HR-Event1.5>=LR
UKv4_A_23_P122976	GNAI1	-0.518	2.53237e-26	HR-Event1.5<LR
UKv4_A_23_P385199	EPHA10	-0.517	3.79212e-26	HR-Event1.5<LR
UKv4_A_23_P50121	MC4R	-0.516	3.85097e-26	HR-Event1.5<LR
UKv4_A_24_P356406	PAFAH1B1	-0.516	3.90942e-26	HR-Event1.5<LR
UKv4_A_23_P123308	TEX15	0.516	4.21145e-26	HR-Event1.5>=LR
UKv4_A_23_P96285	REEP1	-0.516	4.23093e-26	HR-Event1.5<LR
UKv4_A_23_P132874	CMSS1	0.516	4.40711e-26	HR-Event1.5>=LR
UKv4_A_24_P236753	DOC2B	-0.516	4.48779e-26	HR-Event1.5<LR
UKv4_A_32_P148745	VWDE	-0.514	6.37101e-26	HR-Event1.5<LR
UKv4_Hs170157.1	MYO5A	-0.514	6.831e-26	HR-Event1.5<LR
UKv4_A_23_P70297	ANKRD6	-0.514	7.11559e-26	HR-Event1.5<LR
UKv4_A_23_P6708	LOC152217	0.514	7.21147e-26	HR-Event1.5>=LR
UKv4_A_23_P58506	ELL2	-0.514	7.24594e-26	HR-Event1.5<LR
UKv4_A_23_P164826	RNASEH2A	0.514	7.3269e-26	HR-Event1.5>=LR
UKv4_A_32_P159234	KIAA1456	-0.514	7.77838e-26	HR-Event1.5<LR
UKv4_A_23_P200801	PDE4DIP	-0.513	9.50548e-26	HR-Event1.5<LR
UKv4_A_24_P148811	RUVBL1	0.512	1.05422e-25	HR-Event1.5>=LR
UKv4_A_23_P42784	STK31	-0.512	1.07271e-25	HR-Event1.5<LR
UKv4_A_23_P255153	RBMX2	0.512	1.07399e-25	HR-Event1.5>=LR
UKv4_A_23_P409449	TAL2	-0.512	1.11432e-25	HR-Event1.5<LR
UKv4_A_23_P107295	LRRC37B	-0.511	1.31907e-25	HR-Event1.5<LR
UKv4_A_23_P55107	ULK2	-0.511	1.54188e-25	HR-Event1.5<LR
UKv4_A_23_P331700	SRRM3	-0.511	1.63864e-25	HR-Event1.5<LR
UKv4_A_32_P1701	POLA1	0.51	1.88878e-25	HR-Event1.5>=LR
UKv4_A_24_P123347	PPAT	0.51	1.93422e-25	HR-Event1.5>=LR
UKv4_A_23_P429184	GNPNAT1	0.509	2.20851e-25	HR-Event1.5>=LR
UKv4_A_23_P160631	CCT3	0.509	2.41541e-25	HR-Event1.5>=LR
UKv4_A_24_P413884	CENPA	0.496	2.9599e-25	HR-Event1.5>=LR
UKv4_A_23_P155596	FMO3	-0.507	3.75371e-25	HR-Event1.5<LR
UKv4_A_24_P170774	LRCH1	-0.507	3.77764e-25	HR-Event1.5<LR
UKv4_A_23_P161918	CCDC86	0.507	3.99865e-25	HR-Event1.5>=LR
UKv4_A_23_P156562	CRIP3	-0.507	4.63616e-25	HR-Event1.5<LR
UKv4_A_24_P942211	SLC35E2B	-0.506	4.76311e-25	HR-Event1.5<LR
UKv4_A_24_P56363	CAB39L	-0.506	4.82437e-25	HR-Event1.5<LR
UKv4_A_32_P180435	SPDYE1	-0.505	7.24155e-25	HR-Event1.5<LR
UKv4_A_32_P90709	CEP85L	-0.505	7.24457e-25	HR-Event1.5<LR
UKv4_A_23_P130194	PYCR1	0.505	7.26157e-25	HR-Event1.5>=LR
UKv4_A_23_P19291	TUBB2A	-0.505	7.608e-25	HR-Event1.5<LR
UKv4_A_23_P202392	SUV39H2	0.504	8.36979e-25	HR-Event1.5>=LR
UKv4_A_32_P506600	RAN	0.504	8.42651e-25	HR-Event1.5>=LR
UKv4_A_32_P104478	FGD6	-0.504	9.27618e-25	HR-Event1.5<LR
UKv4_A_23_P104651	CDCA5	0.475	1.00244e-24	HR-Event1.5>=LR
UKv4_A_23_P65757	CCNB2	0.471	1.05111e-24	HR-Event1.5>=LR
UKv4_A_23_P116123	CHEK1	0.503	1.15695e-24	HR-Event1.5>=LR
UKv4_A_23_P23748	WDR47	-0.503	1.18222e-24	HR-Event1.5<LR
UKv4_A_23_P159663	UXT	0.503	1.20885e-24	HR-Event1.5>=LR
UKv4_Hs103535.1	LOC157503	-0.502	1.3138e-24	HR-Event1.5<LR
UKv4_A_32_P75501	RPL35P5	0.502	1.36888e-24	HR-Event1.5>=LR
UKv4_A_24_P664850	ST8SIA2	-0.502	1.5892e-24	HR-Event1.5<LR
UKv4_A_23_P87401	GDPD5	-0.665	1.74331e-24	HR-Event1.5<LR
UKv4_A_32_P103633	MCM2	0.501	1.78529e-24	HR-Event1.5>=LR
UKv4_A_23_P68087	ATIC	0.501	1.79192e-24	HR-Event1.5>=LR
UKv4_A_23_P49597	PLSCR3	-0.501	1.8333e-24	HR-Event1.5<LR
UKv4_A_23_P318432	PKD1L1	-0.5	2.24771e-24	HR-Event1.5<LR
UKv4_A_23_P48669	CDKN3	0.478	2.34577e-24	HR-Event1.5>=LR
UKv4_Hs332217.1	RPL18AP9	0.5	2.38767e-24	HR-Event1.5>=LR
UKv4_A_32_P420009	ALS2CL	-0.5	2.4792e-24	HR-Event1.5<LR
UKv4_A_32_P149298	KIAA1841	-0.5	2.49354e-24	HR-Event1.5<LR
UKv4_A_23_P15493	PTRH2	0.5	2.55629e-24	HR-Event1.5>=LR
UKv4_A_23_P153797	NCAN	0.499	3.27965e-24	HR-Event1.5>=LR
UKv4_A_23_P92441	MAD2L1	0.498	3.53618e-24	HR-Event1.5>=LR
UKv4_A_23_P114232	PRDX4	0.498	4.02827e-24	HR-Event1.5>=LR
UKv4_A_24_P920207	ARHGAP23	-0.498	4.11547e-24	HR-Event1.5<LR
UKv4_A_23_P131866	AURKA	0.497	4.46613e-24	HR-Event1.5>=LR
UKv4_A_23_P81660	LMBRD1	-0.497	4.94509e-24	HR-Event1.5<LR
UKv4_A_23_P36076	SSRP1	0.496	5.4895e-24	HR-Event1.5>=LR
UKv4_A_24_P861099	LINC00340	-0.496	5.51431e-24	HR-Event1.5<LR
UKv4_A_23_P89056	NUP93	0.496	5.56443e-24	HR-Event1.5>=LR
UKv4_A_24_P98524	PPP3CB	-0.496	5.99647e-24	HR-Event1.5<LR
UKv4_A_23_P116081	RNASEH2C	0.496	6.10897e-24	HR-Event1.5>=LR
UKv4_A_23_P385861	CDCA2	0.49	6.73655e-24	HR-Event1.5>=LR
UKv4_A_24_P190168	TMEM97	0.495	6.91452e-24	HR-Event1.5>=LR
UKv4_A_23_P39481	ABCA7	-0.495	7.56683e-24	HR-Event1.5<LR
UKv4_A_23_P120048	BAZ2B	-0.495	7.71708e-24	HR-Event1.5<LR
UKv4_A_23_P122197	CCNB1	0.47	8.91602e-24	HR-Event1.5>=LR
UKv4_A_23_P405175	CNST	-0.494	9.94558e-24	HR-Event1.5<LR
UKv4_A_24_P902052	DANCR	0.494	1.09598e-23	HR-Event1.5>=LR
UKv4_A_23_P7636	PTTG1	0.45	1.30627e-23	HR-Event1.5>=LR
UKv4_A_23_P18196	RFC4	0.492	1.482e-23	HR-Event1.5>=LR
UKv4_A_24_P397294	LTC4S	-0.492	1.66936e-23	HR-Event1.5<LR
UKv4_A_24_P53519	CHAF1A	0.492	1.8247e-23	HR-Event1.5>=LR
UKv4_A_24_P297539	UBE2C	0.451	1.84841e-23	HR-Event1.5>=LR
UKv4_A_23_P87351	RRM1	0.491	1.87578e-23	HR-Event1.5>=LR
UKv4_A_32_P208403	GNG2	-0.491	1.97148e-23	HR-Event1.5<LR
UKv4_A_32_P6344	MAP2K4	-0.491	2.09502e-23	HR-Event1.5<LR
UKv4_A_32_P183367	CELF4	-0.491	2.09765e-23	HR-Event1.5<LR
UKv4_A_23_P257003	PCSK5	-0.491	2.25902e-23	HR-Event1.5<LR
UKv4_A_23_P257993	DNASE1L3	-0.491	2.26628e-23	HR-Event1.5<LR
UKv4_A_23_P155815	NCAPG	0.49	2.86522e-23	HR-Event1.5>=LR
UKv4_Hs9235.4	NME4	0.49	2.89001e-23	HR-Event1.5>=LR
UKv4_A_23_P374767	UBE2D4	-0.489	3.21814e-23	HR-Event1.5<LR
UKv4_A_23_P118815	BIRC5	0.489	3.38281e-23	HR-Event1.5>=LR
UKv4_A_32_P43217	PSMA6	0.489	3.43699e-23	HR-Event1.5>=LR
UKv4_A_23_P88740	CENPN	0.489	3.45336e-23	HR-Event1.5>=LR
UKv4_A_23_P151649	APEX1	0.489	3.63607e-23	HR-Event1.5>=LR
UKv4_A_32_P49616	EEF1B2	0.488	4.36401e-23	HR-Event1.5>=LR
UKv4_A_24_P104407	SYNM	-0.488	4.44853e-23	HR-Event1.5<LR
UKv4_A_23_P88630	BLM	0.472	4.60817e-23	HR-Event1.5>=LR
UKv4_A_23_P80032	E2F1	0.466	4.62977e-23	HR-Event1.5>=LR
UKv4_A_24_P409219	CCDC132	-0.487	4.64047e-23	HR-Event1.5<LR
UKv4_A_23_P401	CENPF	0.464	5.02375e-23	HR-Event1.5>=LR
UKv4_A_23_P487	UCK2	0.487	5.54209e-23	HR-Event1.5>=LR
UKv4_A_23_P50807	MRPS12	0.487	5.57549e-23	HR-Event1.5>=LR
UKv4_A_32_P141768	AGPAT4	-0.487	5.64049e-23	HR-Event1.5<LR
UKv4_A_32_P28939	ALKBH2	0.486	5.94571e-23	HR-Event1.5>=LR
UKv4_A_23_P56567	GEMIN6	0.486	5.96915e-23	HR-Event1.5>=LR
UKv4_A_23_P78664	DDX39A	0.486	6.32931e-23	HR-Event1.5>=LR
UKv4_A_23_P117852	KIAA0101	0.453	6.47465e-23	HR-Event1.5>=LR
UKv4_A_23_P137057	SLC25A5	0.486	6.49863e-23	HR-Event1.5>=LR
UKv4_A_24_P224488	MAPT	-0.486	6.50173e-23	HR-Event1.5<LR
UKv4_A_24_P392333	FAM63B	-0.485	7.37652e-23	HR-Event1.5<LR
UKv4_A_23_P206830	PAM16	0.485	7.58579e-23	HR-Event1.5>=LR
UKv4_A_23_P57379	CDC45	0.433	7.82084e-23	HR-Event1.5>=LR
UKv4_A_23_P148475	KIF4A	0.473	8.61514e-23	HR-Event1.5>=LR
UKv4_A_24_P125283	HDAC5	-0.485	8.89089e-23	HR-Event1.5<LR
UKv4_A_23_P253524	CENPE	0.475	9.45038e-23	HR-Event1.5>=LR
UKv4_A_23_P96420	RBMX	0.484	1.00026e-22	HR-Event1.5>=LR
UKv4_A_23_P376488	TNF	-0.484	1.06219e-22	HR-Event1.5<LR
UKv4_A_23_P150667	KIF18A	0.463	1.10328e-22	HR-Event1.5>=LR
UKv4_A_23_P24763	RPS13	0.483	1.15593e-22	HR-Event1.5>=LR
UKv4_A_23_P252335	MIS18A	0.483	1.17499e-22	HR-Event1.5>=LR
UKv4_A_23_P7873	MCM3	0.483	1.22304e-22	HR-Event1.5>=LR
UKv4_A_24_P246406	FAM69A	-0.483	1.33698e-22	HR-Event1.5<LR
UKv4_A_23_P39647	SLC4A3	-0.483	1.39651e-22	HR-Event1.5<LR
UKv4_A_32_P98348	ZNF525	0.482	1.47043e-22	HR-Event1.5>=LR
UKv4_A_23_P155765	HMGB2	0.458	1.47461e-22	HR-Event1.5>=LR
UKv4_A_23_P12992	TRMT112	0.482	1.47951e-22	HR-Event1.5>=LR
UKv4_A_23_P111724	RUNDC3B	-0.482	1.50506e-22	HR-Event1.5<LR
UKv4_A_32_P119744	LOC344595	-0.482	1.59172e-22	HR-Event1.5<LR
UKv4_A_23_P171077	EBP	0.482	1.61059e-22	HR-Event1.5>=LR
UKv4_A_23_P120660	RPS21	0.482	1.68475e-22	HR-Event1.5>=LR
UKv4_A_23_P68717	PSMG1	0.482	1.69482e-22	HR-Event1.5>=LR
UKv4_A_23_P9574	ECT2	0.428	1.7309e-22	HR-Event1.5>=LR
UKv4_A_23_P382	ARHGEF10L	-0.65	1.73985e-22	HR-Event1.5<LR
UKv4_A_23_P7074	NOA1	0.481	2.00901e-22	HR-Event1.5>=LR
UKv4_A_23_P30567	CRHBP	-0.481	2.12221e-22	HR-Event1.5<LR
UKv4_A_23_P155711	NEIL3	0.468	2.12516e-22	HR-Event1.5>=LR
UKv4_A_23_P385263	CHD5	-0.663	2.29644e-22	HR-Event1.5<LR
UKv4_A_32_P4981	CAMTA1	-0.655	2.4359e-22	HR-Event1.5<LR
UKv4_A_32_P159651	KAT2B	-0.48	2.455e-22	HR-Event1.5<LR
UKv4_A_23_P4714	MIA	-0.48	2.62008e-22	HR-Event1.5<LR
UKv4_A_23_P111604	NXPH1	-0.48	2.62215e-22	HR-Event1.5<LR
UKv4_A_23_P207742	THRA	-0.479	2.8684e-22	HR-Event1.5<LR
UKv4_A_23_P88106	MCF2L	-0.479	2.99163e-22	HR-Event1.5<LR
UKv4_A_24_P69379	CASD1	-0.478	3.80113e-22	HR-Event1.5<LR
UKv4_A_23_P69249	ACTL6A	0.478	3.90595e-22	HR-Event1.5>=LR
UKv4_A_23_P52127	ACBD6	0.478	4.21238e-22	HR-Event1.5>=LR
UKv4_A_23_P306964	2015-09-11	0.477	4.86961e-22	HR-Event1.5>=LR
UKv4_A_23_P29803	POLR2H	0.477	5.23955e-22	HR-Event1.5>=LR
UKv4_A_23_P53476	LDHB	0.477	5.25769e-22	HR-Event1.5>=LR
UKv4_A_23_P35995	CLMP	0.477	5.26329e-22	HR-Event1.5>=LR
UKv4_A_23_P393749	CATSPER3	-0.477	5.32075e-22	HR-Event1.5<LR
UKv4_A_23_P132216	SNRPD3	0.477	5.33846e-22	HR-Event1.5>=LR
UKv4_A_23_P143526	S100B	-0.477	5.48817e-22	HR-Event1.5<LR
UKv4_A_23_P258071	RNF113A	0.477	5.4987e-22	HR-Event1.5>=LR
UKv4_A_23_P150931	LMBR1L	-0.477	5.63992e-22	HR-Event1.5<LR
UKv4_A_23_P99138	MRPL51	0.476	5.72767e-22	HR-Event1.5>=LR
UKv4_A_23_P390958	PCDHB18	-0.476	5.73262e-22	HR-Event1.5<LR
UKv4_A_24_P313504	PLK1	0.449	5.74154e-22	HR-Event1.5>=LR
UKv4_A_32_P36694	JAZF1	-0.476	5.87187e-22	HR-Event1.5<LR
UKv4_A_24_P273799	ZNF641	-0.476	6.47171e-22	HR-Event1.5<LR
UKv4_A_23_P20832	SPTAN1	-0.476	6.61046e-22	HR-Event1.5<LR
UKv4_A_23_P350698	ANKFN1	-0.625	7.22847e-22	HR-Event1.5<LR
UKv4_A_24_P354468	H2AFZ	0.475	7.45282e-22	HR-Event1.5>=LR
UKv4_A_23_P59338	PDE7B	-0.475	7.70216e-22	HR-Event1.5<LR
UKv4_Hs159608.3	ALDH3A2	-0.475	8.13511e-22	HR-Event1.5<LR
UKv4_A_23_P155257	FOXP1	-0.474	9.35292e-22	HR-Event1.5<LR
UKv4_A_23_P51085	SPC25	0.464	9.46607e-22	HR-Event1.5>=LR
UKv4_A_32_P107833	ELOVL6	0.474	1.02625e-21	HR-Event1.5>=LR
UKv4_A_23_P18579	PTTG2	0.44	1.03548e-21	HR-Event1.5>=LR
UKv4_A_32_P122373	MST1L	-0.473	1.12002e-21	HR-Event1.5<LR
UKv4_A_23_P86561	CALY	-0.473	1.15415e-21	HR-Event1.5<LR
UKv4_A_24_P603890	SLC25A5P7	0.456	1.24649e-21	HR-Event1.5>=LR
UKv4_A_23_P28869	PTPRA	-0.473	1.25829e-21	HR-Event1.5<LR
UKv4_A_23_P88331	DLGAP5	0.443	1.50393e-21	HR-Event1.5>=LR
UKv4_A_23_P141194	ICT1	0.472	1.51443e-21	HR-Event1.5>=LR
UKv4_A_23_P110624	CTNND2	-0.472	1.71678e-21	HR-Event1.5<LR
UKv4_A_23_P115482	UBE2T	0.471	1.77855e-21	HR-Event1.5>=LR
UKv4_A_32_P140742	FAM228A	-0.654	1.83941e-21	HR-Event1.5<LR
UKv4_A_23_P108871	ZC3H8	0.471	1.8905e-21	HR-Event1.5>=LR
UKv4_A_24_P386746	RBP5	-0.471	1.96064e-21	HR-Event1.5<LR
UKv4_A_32_P95729	FANCI	0.443	2.01798e-21	HR-Event1.5>=LR
UKv4_A_24_P772488	PLXNA4	-0.624	2.02441e-21	HR-Event1.5<LR
UKv4_A_23_P213877	C5orf42	-0.471	2.02744e-21	HR-Event1.5<LR
UKv4_A_24_P677783	LINC00691	0.471	2.08557e-21	HR-Event1.5>=LR
UKv4_A_24_P195831	CCDC34	0.471	2.15287e-21	HR-Event1.5>=LR
UKv4_A_23_P87769	PARPBP	0.47	2.17979e-21	HR-Event1.5>=LR
UKv4_A_32_P128258	SIGLEC17P	-0.47	2.42282e-21	HR-Event1.5<LR
UKv4_A_23_P42331	HMGA1	0.47	2.43849e-21	HR-Event1.5>=LR
UKv4_A_23_P111297	RPP40	0.47	2.44358e-21	HR-Event1.5>=LR
UKv4_A_23_P168761	PTPRZ1	-0.47	2.68535e-21	HR-Event1.5<LR
UKv4_A_32_P229221	GRID2	-0.631	2.71591e-21	HR-Event1.5<LR
UKv4_A_23_P53276	TIMELESS	0.469	2.7342e-21	HR-Event1.5>=LR
UKv4_A_23_P89310	EPN2	-0.469	3.00837e-21	HR-Event1.5<LR
UKv4_A_23_P121956	THG1L	0.469	3.08431e-21	HR-Event1.5>=LR
UKv4_A_23_P204019	CACNB3	-0.469	3.17899e-21	HR-Event1.5<LR
UKv4_A_32_P135336	LOC388242	-0.468	3.39167e-21	HR-Event1.5<LR
UKv4_A_24_P170887	C8orf33	0.468	3.39212e-21	HR-Event1.5>=LR
UKv4_A_23_P428887	KLHL34	-0.468	3.58318e-21	HR-Event1.5<LR
UKv4_A_23_P153360	SMIM7	0.468	3.79084e-21	HR-Event1.5>=LR
UKv4_A_23_P323751	FAM83D	0.449	3.80225e-21	HR-Event1.5>=LR
UKv4_A_23_P6303	U2AF1	0.468	3.97219e-21	HR-Event1.5>=LR
UKv4_A_23_P215883	NCALD	-0.468	4.0097e-21	HR-Event1.5<LR
UKv4_A_23_P58796	RGMB	-0.467	4.24185e-21	HR-Event1.5<LR
UKv4_A_23_P500861	SYNE1	-0.467	4.40446e-21	HR-Event1.5<LR
UKv4_A_32_P384562	CROCCP3	-0.467	4.81553e-21	HR-Event1.5<LR
UKv4_A_23_P149626	PLEKHG5	-0.633	4.85045e-21	HR-Event1.5<LR
UKv4_A_32_P117693	FAM19A1	-0.467	5.0145e-21	HR-Event1.5<LR
UKv4_A_23_P256956	KIF20A	0.426	5.13435e-21	HR-Event1.5>=LR
UKv4_A_23_P213141	TRIM2	-0.466	5.34168e-21	HR-Event1.5<LR
UKv4_A_23_P140748	NDRG4	-0.466	5.5805e-21	HR-Event1.5<LR
UKv4_A_23_P52017	ASPM	0.417	5.70538e-21	HR-Event1.5>=LR
UKv4_A_24_P212611	RPS5P5	0.466	6.00103e-21	HR-Event1.5>=LR
UKv4_A_24_P186944	RPL9P18	0.466	6.09645e-21	HR-Event1.5>=LR
UKv4_A_23_P162970	IPO4	0.466	6.4528e-21	HR-Event1.5>=LR
UKv4_A_23_P128554	EBPL	0.466	6.46979e-21	HR-Event1.5>=LR
UKv4_A_23_P207911	TRPV2	-0.62	6.91962e-21	HR-Event1.5<LR
UKv4_A_23_P68610	TPX2	0.431	7.09611e-21	HR-Event1.5>=LR
UKv4_A_23_P306489	FNDC9	-0.465	7.18691e-21	HR-Event1.5<LR
UKv4_A_23_P120316	MTHFD2	0.465	7.34875e-21	HR-Event1.5>=LR
UKv4_A_23_P161280	SPOCK2	-0.465	7.43175e-21	HR-Event1.5<LR
UKv4_A_23_P115608	ARHGAP21	-0.465	7.68494e-21	HR-Event1.5<LR
UKv4_A_23_P8625	LRRC4	-0.465	8.02642e-21	HR-Event1.5<LR
UKv4_A_23_P26878	NDEL1	-0.464	9.35989e-21	HR-Event1.5<LR
UKv4_A_23_P149121	DIRAS3	-0.464	9.71251e-21	HR-Event1.5<LR
UKv4_A_23_P217609	RPL36A	0.463	1.15708e-20	HR-Event1.5>=LR
UKv4_A_23_P205875	SCAND2	-0.462	1.29083e-20	HR-Event1.5<LR
UKv4_A_24_P92256	SGSM2	-0.462	1.29597e-20	HR-Event1.5<LR
UKv4_A_23_P203629	IL18BP	-0.462	1.30023e-20	HR-Event1.5<LR
UKv4_A_24_P382001	POLR3K	0.462	1.38737e-20	HR-Event1.5>=LR
UKv4_A_32_P101570	SUGT1P3	-0.462	1.41075e-20	HR-Event1.5<LR
UKv4_A_23_P105044	MRPL23	0.462	1.43379e-20	HR-Event1.5>=LR
UKv4_A_23_P101532	RPS11	0.462	1.50662e-20	HR-Event1.5>=LR
UKv4_A_23_P99930	TIPIN	0.462	1.53271e-20	HR-Event1.5>=LR
UKv4_A_23_P27656	C19orf48	0.626	1.53366e-20	HR-Event1.5>=LR
UKv4_A_23_P41327	LYAR	0.461	1.74692e-20	HR-Event1.5>=LR
UKv4_A_23_P171314	FUNDC2	0.461	1.81138e-20	HR-Event1.5>=LR
UKv4_A_24_P129232	SERINC1	-0.461	1.85695e-20	HR-Event1.5<LR
UKv4_A_23_P102202	MSH6	0.46	2.1028e-20	HR-Event1.5>=LR
UKv4_A_23_P365189	CAMTA2	-0.621	2.29579e-20	HR-Event1.5<LR
UKv4_A_23_P254733	MLF1IP	0.447	2.3535e-20	HR-Event1.5>=LR
UKv4_A_32_P358264	LOC149351	-0.459	2.6035e-20	HR-Event1.5<LR
UKv4_A_23_P121702	OCIAD2	0.459	2.72582e-20	HR-Event1.5>=LR
UKv4_A_24_P202154	RPS2P45	0.459	2.73123e-20	HR-Event1.5>=LR
UKv4_A_32_P134657	GLTSCR1L	-0.459	2.75093e-20	HR-Event1.5<LR
UKv4_Hs16578.1	PDE5A	-0.459	2.75521e-20	HR-Event1.5<LR
UKv4_A_23_P218358	FBXW10	-0.459	2.75618e-20	HR-Event1.5<LR
UKv4_A_24_P151727	NONO	0.459	2.75866e-20	HR-Event1.5>=LR
UKv4_A_23_P145197	BYSL	0.459	2.86102e-20	HR-Event1.5>=LR
UKv4_A_23_P167970	FRS3	-0.458	3.17774e-20	HR-Event1.5<LR
UKv4_A_23_P118246	GINS2	0.438	3.22266e-20	HR-Event1.5>=LR
UKv4_A_24_P652700	CEP152	0.458	3.27111e-20	HR-Event1.5>=LR
UKv4_A_23_P163306	CGNL1	-0.628	3.37644e-20	HR-Event1.5<LR
UKv4_A_24_P63608	NHP2	0.458	3.57806e-20	HR-Event1.5>=LR
UKv4_A_23_P88362	LRR1	0.457	3.85503e-20	HR-Event1.5>=LR
UKv4_A_24_P85888	SCN3A	-0.457	4.03903e-20	HR-Event1.5<LR
UKv4_A_23_P121602	SAP30	0.457	4.11447e-20	HR-Event1.5>=LR
UKv4_A_24_P229389	DKFZP686I15217	-0.457	4.11787e-20	HR-Event1.5<LR
UKv4_A_23_P333683	IGSF10	-0.457	4.1279e-20	HR-Event1.5<LR
UKv4_A_23_P76918	TIMM9	0.457	4.26189e-20	HR-Event1.5>=LR
UKv4_A_23_P161474	MCM10	0.433	4.28745e-20	HR-Event1.5>=LR
UKv4_A_32_P220307	RPL39	0.457	4.4049e-20	HR-Event1.5>=LR
UKv4_A_23_P156180	SLC22A4	-0.595	4.50625e-20	HR-Event1.5<LR
UKv4_NM_32637	SKP2	0.457	4.5071e-20	HR-Event1.5>=LR
UKv4_A_24_P58122	USP24	-0.457	4.55503e-20	HR-Event1.5<LR
UKv4_A_23_P163481	BUB1B	0.434	4.74727e-20	HR-Event1.5>=LR
UKv4_A_24_P307724	FLJ33360	-0.456	4.91166e-20	HR-Event1.5<LR
UKv4_A_24_P100517	SAPCD2	0.456	4.9885e-20	HR-Event1.5>=LR
UKv4_A_24_P211151	EXOSC5	0.456	5.32029e-20	HR-Event1.5>=LR
UKv4_A_23_P25559	ABCC4	0.456	5.5402e-20	HR-Event1.5>=LR
UKv4_A_23_P10385	DTL	0.419	5.79591e-20	HR-Event1.5>=LR
UKv4_A_23_P130965	ARRDC2	-0.455	5.85294e-20	HR-Event1.5<LR
UKv4_A_23_P81993	C6orf1	-0.455	5.92553e-20	HR-Event1.5<LR
UKv4_A_23_P76851	PRMT5	0.455	6.06746e-20	HR-Event1.5>=LR
UKv4_A_23_P97736	NCDN	-0.455	6.5463e-20	HR-Event1.5<LR
UKv4_A_23_P63736	LINC00839	0.455	6.8485e-20	HR-Event1.5>=LR
UKv4_A_23_P17074	CCDC115	-0.454	7.20364e-20	HR-Event1.5<LR
UKv4_A_23_P46781	ITGA8	-0.454	7.23609e-20	HR-Event1.5<LR
UKv4_A_23_P20823	WDR34	0.454	7.7612e-20	HR-Event1.5>=LR
UKv4_A_24_P225010	RPS15	0.454	8.21548e-20	HR-Event1.5>=LR
UKv4_A_23_P100486	VKORC1	0.416	8.33068e-20	HR-Event1.5>=LR
UKv4_A_23_P86731	ZNF239	0.454	8.41574e-20	HR-Event1.5>=LR
UKv4_A_23_P321913	DEF6	-0.454	8.51648e-20	HR-Event1.5<LR
UKv4_A_23_P334864	FAM126B	-0.453	8.95388e-20	HR-Event1.5<LR
UKv4_A_24_P942328	DHFR	0.453	9.10419e-20	HR-Event1.5>=LR
UKv4_A_32_P162306	LOC440577	0.453	9.16577e-20	HR-Event1.5>=LR
UKv4_A_23_P501831	C5orf4	-0.588	9.21793e-20	HR-Event1.5<LR
UKv4_A_23_P142154	GRWD1	0.453	9.46476e-20	HR-Event1.5>=LR
UKv4_A_23_P161615	POLA2	0.453	9.68454e-20	HR-Event1.5>=LR
UKv4_A_23_P105307	DGKA	-0.453	9.76006e-20	HR-Event1.5<LR
UKv4_A_23_P259594	AKAP7	-0.453	1.02333e-19	HR-Event1.5<LR
UKv4_A_32_P146659	ATP6V0E2-AS1	-0.453	1.03998e-19	HR-Event1.5<LR
UKv4_A_23_P501232	KCNAB2	-0.453	1.04534e-19	HR-Event1.5<LR
UKv4_A_23_P53646	NAP1L1	0.452	1.07575e-19	HR-Event1.5>=LR
UKv4_A_23_P76761	VRK1	0.452	1.1036e-19	HR-Event1.5>=LR
UKv4_A_23_P4353	WSB1	-0.598	1.10913e-19	HR-Event1.5<LR
UKv4_A_23_P14343	AKAP6	-0.452	1.11425e-19	HR-Event1.5<LR
UKv4_A_23_P67725	LMNB2	0.452	1.11851e-19	HR-Event1.5>=LR
UKv4_A_23_P16022	ZNF256	0.452	1.13889e-19	HR-Event1.5>=LR
UKv4_A_23_P208850	RPS16	0.452	1.20743e-19	HR-Event1.5>=LR
UKv4_A_24_P497235	FLJ39632	0.452	1.22932e-19	HR-Event1.5>=LR
UKv4_A_32_P163247	CD8A	-0.452	1.23426e-19	HR-Event1.5<LR
UKv4_A_23_P100711	PMP22	-0.652	1.23742e-19	HR-Event1.5<LR
UKv4_A_23_P47208	BANF1	0.451	1.36525e-19	HR-Event1.5>=LR
UKv4_A_23_P58321	CCNA2	0.451	1.4272e-19	HR-Event1.5>=LR
UKv4_A_24_P72518	AHCYL2	-0.451	1.4516e-19	HR-Event1.5<LR
UKv4_A_23_P422083	TMEM55A	-0.451	1.46215e-19	HR-Event1.5<LR
UKv4_A_23_P51051	ZNF142	-0.45	1.62156e-19	HR-Event1.5<LR
UKv4_Hs250081.1	FBXO43	0.45	1.63669e-19	HR-Event1.5>=LR
UKv4_A_23_P106822	NOB1	0.45	1.65807e-19	HR-Event1.5>=LR
UKv4_A_23_P340909	SKA3	0.421	1.70149e-19	HR-Event1.5>=LR
UKv4_A_23_P252163	DAPK1	-0.45	1.73587e-19	HR-Event1.5<LR
UKv4_A_32_P179740	ATXN7L1	-0.45	1.73818e-19	HR-Event1.5<LR
UKv4_A_23_P71415	WDYHV1	0.45	1.76051e-19	HR-Event1.5>=LR
UKv4_A_24_P349648	LOC643562	-0.45	1.76671e-19	HR-Event1.5<LR
UKv4_A_24_P375599	RPL9P32	0.45	1.80067e-19	HR-Event1.5>=LR
UKv4_A_24_P258073	C10orf2	0.45	1.84282e-19	HR-Event1.5>=LR
UKv4_A_32_P16625	LOC728688	0.43	1.84463e-19	HR-Event1.5>=LR
UKv4_A_23_P75149	SFXN4	0.45	1.92522e-19	HR-Event1.5>=LR
UKv4_A_23_P431360	ZNF219	0.449	2.10626e-19	HR-Event1.5>=LR
UKv4_A_23_P78835	ZNF787	0.449	2.17943e-19	HR-Event1.5>=LR
UKv4_A_23_P55319	FLOT2	-0.449	2.2381e-19	HR-Event1.5<LR
UKv4_A_24_P113815	SLC35E2	-0.449	2.27515e-19	HR-Event1.5<LR
UKv4_A_23_P2423	MAGOHB	0.449	2.30191e-19	HR-Event1.5>=LR
UKv4_A_23_P252541	RAB7B	-0.449	2.30893e-19	HR-Event1.5<LR
UKv4_A_24_P32920	LOC286467	0.449	2.30959e-19	HR-Event1.5>=LR
UKv4_A_23_P406330	SMAP2	-0.449	2.36193e-19	HR-Event1.5<LR
UKv4_A_23_P127915	STK33	0.427	2.38061e-19	HR-Event1.5>=LR
UKv4_A_32_P22401	MAP7D1	-0.579	2.38243e-19	HR-Event1.5<LR
UKv4_A_23_P101321	ARHGEF1	-0.448	2.39882e-19	HR-Event1.5<LR
UKv4_A_23_P99442	FLT3	-0.448	2.49323e-19	HR-Event1.5<LR
UKv4_A_24_P541919	DENND5B	-0.448	2.64368e-19	HR-Event1.5<LR
UKv4_A_23_P138507	CDK1	0.405	2.70633e-19	HR-Event1.5>=LR
UKv4_A_23_P27147	ANAPC11	0.448	2.71655e-19	HR-Event1.5>=LR
UKv4_A_23_P22224	EIF4EBP1	0.448	2.7187e-19	HR-Event1.5>=LR
UKv4_A_23_P28334	IL18RAP	-0.448	2.81037e-19	HR-Event1.5<LR
UKv4_Hs406348.2	ERBB3	-0.448	2.82108e-19	HR-Event1.5<LR
UKv4_A_23_P42664	SHFM1	0.448	2.82589e-19	HR-Event1.5>=LR
UKv4_A_24_P230248	RPLP0P4	0.448	2.82861e-19	HR-Event1.5>=LR
UKv4_A_23_P50974	HECW2	-0.448	2.83897e-19	HR-Event1.5<LR
UKv4_A_23_P357316	UPP2	-0.448	2.88589e-19	HR-Event1.5<LR
UKv4_A_24_P203827	HINT1P1	0.448	2.8961e-19	HR-Event1.5>=LR
UKv4_A_23_P141505	CLEC10A	-0.447	2.95458e-19	HR-Event1.5<LR
UKv4_A_23_P116235	MDK	0.447	2.95506e-19	HR-Event1.5>=LR
UKv4_A_23_P123905	EXOSC3	0.447	2.96134e-19	HR-Event1.5>=LR
UKv4_A_23_P50096	TYMS	0.396	3.18546e-19	HR-Event1.5>=LR
UKv4_A_24_P252310	FAM131B	-0.447	3.24476e-19	HR-Event1.5<LR
UKv4_A_24_P576506	SPRN	-0.581	3.55333e-19	HR-Event1.5<LR
UKv4_A_23_P202071	CELF2	-0.446	3.7429e-19	HR-Event1.5<LR
UKv4_A_23_P391778	MACF1	-0.573	3.76714e-19	HR-Event1.5<LR
UKv4_A_24_P409330	MRPL52	0.446	3.77355e-19	HR-Event1.5>=LR
UKv4_A_24_P98021	MAP7	-0.588	3.86439e-19	HR-Event1.5<LR
UKv4_A_23_P201079	PRDM2	-0.632	3.99742e-19	HR-Event1.5<LR
UKv4_A_23_P348298	SAC3D1	0.446	4.01709e-19	HR-Event1.5>=LR
UKv4_A_23_P141549	RPS7	0.446	4.19099e-19	HR-Event1.5>=LR
UKv4_A_24_P148796	MST1	-0.446	4.24673e-19	HR-Event1.5<LR
UKv4_A_24_P377269	HSPA4	0.445	4.39106e-19	HR-Event1.5>=LR
UKv4_A_23_P153266	TOMM40	0.445	4.40674e-19	HR-Event1.5>=LR
UKv4_A_23_P112412	TEX10	0.445	4.41234e-19	HR-Event1.5>=LR
UKv4_A_23_P143958	RPL22L1	0.634	4.45847e-19	HR-Event1.5>=LR
UKv4_A_24_P398585	UNG	0.445	4.75902e-19	HR-Event1.5>=LR
UKv4_A_23_P102060	SSFA2	-0.445	4.83616e-19	HR-Event1.5<LR
UKv4_A_23_P165840	ODC1	0.617	5.04859e-19	HR-Event1.5>=LR
UKv4_A_23_P115872	CEP55	0.405	5.27074e-19	HR-Event1.5>=LR
UKv4_A_23_P216970	TRAF1	-0.445	5.35701e-19	HR-Event1.5<LR
UKv4_A_23_P214139	REV3L	-0.444	5.63594e-19	HR-Event1.5<LR
UKv4_A_32_P87531	DNAH14	0.39	5.65192e-19	HR-Event1.5>=LR
UKv4_A_24_P278234	KIAA1984	-0.444	5.79806e-19	HR-Event1.5<LR
UKv4_A_24_P69691	ZNF25	-0.444	6.02994e-19	HR-Event1.5<LR
UKv4_A_24_P375761	STGC3	-0.444	6.35516e-19	HR-Event1.5<LR
UKv4_A_23_P321354	TMEM71	-0.443	6.61717e-19	HR-Event1.5<LR
UKv4_A_23_P37191	PSMB5	0.443	7.24521e-19	HR-Event1.5>=LR
UKv4_A_23_P373724	PPFIBP1	-0.443	7.48421e-19	HR-Event1.5<LR
UKv4_A_23_P251695	NXT1	0.443	7.49602e-19	HR-Event1.5>=LR
UKv4_A_32_P204169	TTLL7	-0.578	7.56856e-19	HR-Event1.5<LR
UKv4_A_24_P136182	RPS2P32	0.443	7.97172e-19	HR-Event1.5>=LR
UKv4_A_23_P212844	TACC3	0.443	7.997e-19	HR-Event1.5>=LR
UKv4_A_24_P60845	ACHE	-0.617	8.07467e-19	HR-Event1.5<LR
UKv4_A_23_P124417	BUB1	0.398	8.11774e-19	HR-Event1.5>=LR
UKv4_A_23_P134734	SYBU	-0.442	8.91168e-19	HR-Event1.5<LR
UKv4_A_23_P75063	DYDC2	0.424	9.76592e-19	HR-Event1.5>=LR
UKv4_A_23_P308731	RHBDL3	-0.442	9.83637e-19	HR-Event1.5<LR
UKv4_A_23_P251421	CDCA7	0.401	9.99193e-19	HR-Event1.5>=LR
UKv4_A_23_P128067	RPL41	0.441	1.00715e-18	HR-Event1.5>=LR
UKv4_A_23_P88731	RAD51	0.408	1.00951e-18	HR-Event1.5>=LR
UKv4_A_23_P166087	RASSF2	-0.441	1.03627e-18	HR-Event1.5<LR
UKv4_A_24_P12435	NCOA7	-0.441	1.03686e-18	HR-Event1.5<LR
UKv4_A_23_P39088	PRMT1	0.441	1.07666e-18	HR-Event1.5>=LR
UKv4_A_23_P213718	UQCRQ	0.441	1.10932e-18	HR-Event1.5>=LR
UKv4_A_23_P55998	SLC1A5	0.566	1.14138e-18	HR-Event1.5>=LR
UKv4_A_23_P252740	DSCC1	0.441	1.18024e-18	HR-Event1.5>=LR
UKv4_A_23_P395566	FBXO31	-0.441	1.18777e-18	HR-Event1.5<LR
UKv4_A_24_P252033	SERAC1	-0.44	1.276e-18	HR-Event1.5<LR
UKv4_A_23_P4798	ZNF581	0.44	1.28046e-18	HR-Event1.5>=LR
UKv4_A_23_P81241	NDFIP1	-0.44	1.35082e-18	HR-Event1.5<LR
UKv4_A_23_P205449	CDCA4	0.44	1.35658e-18	HR-Event1.5>=LR
UKv4_A_23_P91870	CHCHD6	0.44	1.43836e-18	HR-Event1.5>=LR
UKv4_A_23_P148879	ATP1A2	-0.44	1.46535e-18	HR-Event1.5<LR
UKv4_A_24_P314571	SPC24	0.439	1.6187e-18	HR-Event1.5>=LR
UKv4_A_23_P31124	COL21A1	-0.439	1.65903e-18	HR-Event1.5<LR
UKv4_A_23_P157495	PPP3CC	-0.439	1.72127e-18	HR-Event1.5<LR
UKv4_A_24_P238316	RPL7AP38	0.439	1.722e-18	HR-Event1.5>=LR
UKv4_A_23_P146554	PTGDS	-0.439	1.77844e-18	HR-Event1.5<LR
UKv4_A_23_P1361	ALDH18A1	0.439	1.8039e-18	HR-Event1.5>=LR
UKv4_A_23_P20022	HILPDA	0.439	1.82503e-18	HR-Event1.5>=LR
UKv4_A_24_P323598	ESCO2	0.39	1.87946e-18	HR-Event1.5>=LR
UKv4_A_24_P75840	LOC129560	0.438	1.88088e-18	HR-Event1.5>=LR
UKv4_A_24_P941359	FAM65B	-0.438	1.92342e-18	HR-Event1.5<LR
UKv4_A_24_P132470	ESYT2	-0.438	1.92588e-18	HR-Event1.5<LR
UKv4_A_23_P157072	EIF3B	0.438	2.00641e-18	HR-Event1.5>=LR
UKv4_A_23_P259172	SSR4	0.438	2.06024e-18	HR-Event1.5>=LR
UKv4_A_23_P5422	TTC21B	-0.562	2.14189e-18	HR-Event1.5<LR
UKv4_A_32_P134007	XKR4	-0.618	2.14226e-18	HR-Event1.5<LR
UKv4_A_23_P92334	TMEM156	-0.438	2.2049e-18	HR-Event1.5<LR
UKv4_A_23_P88904	NTHL1	0.438	2.23146e-18	HR-Event1.5>=LR
UKv4_A_24_P313431	CBLN1	0.437	2.25473e-18	HR-Event1.5>=LR
UKv4_A_32_P22883	FAM207A	0.437	2.33008e-18	HR-Event1.5>=LR
UKv4_A_24_P257099	HJURP	0.412	2.41406e-18	HR-Event1.5>=LR
UKv4_A_23_P103315	LCE1A	0.437	2.58754e-18	HR-Event1.5>=LR
UKv4_A_23_P392654	SPHKAP	-0.437	2.62377e-18	HR-Event1.5<LR
UKv4_A_23_P6818	SEMA3G	-0.437	2.65045e-18	HR-Event1.5<LR
UKv4_A_24_P203726	RPS16P1	0.436	2.74914e-18	HR-Event1.5>=LR
UKv4_A_24_P337746	RABGEF1	-0.436	2.80578e-18	HR-Event1.5<LR
UKv4_A_23_P68031	STAT4	-0.436	2.85859e-18	HR-Event1.5<LR
UKv4_A_23_P128613	KDELC1	0.436	2.98064e-18	HR-Event1.5>=LR
UKv4_A_32_P116857	PDE11A	-0.436	2.98922e-18	HR-Event1.5<LR
UKv4_A_23_P134274	POP7	0.436	3.17885e-18	HR-Event1.5>=LR
UKv4_A_23_P124934	IKZF1	-0.436	3.19678e-18	HR-Event1.5<LR
UKv4_A_24_P400324	THSD7A	-0.436	3.33337e-18	HR-Event1.5<LR
UKv4_A_23_P23234	LINC00260	-0.59	3.57857e-18	HR-Event1.5<LR
UKv4_A_23_P156861	RGS17	-0.435	3.64178e-18	HR-Event1.5<LR
UKv4_A_23_P34433	ZCCHC11	-0.435	3.64776e-18	HR-Event1.5<LR
UKv4_A_24_P386323	RABEPK	0.435	3.70467e-18	HR-Event1.5>=LR
UKv4_A_23_P2181	CYB5R2	-0.435	3.70657e-18	HR-Event1.5<LR
UKv4_A_23_P304489	FAM19A5	0.435	3.72727e-18	HR-Event1.5>=LR
UKv4_A_32_P143245	CENPW	0.435	3.78607e-18	HR-Event1.5>=LR
UKv4_A_23_P38735	CDH19	-0.435	3.84064e-18	HR-Event1.5<LR
UKv4_A_24_P2584	C1orf63	-0.567	3.88151e-18	HR-Event1.5<LR
UKv4_A_23_P406341	AFAP1L2	-0.435	3.89449e-18	HR-Event1.5<LR
UKv4_A_23_P154675	SNRPB	0.435	3.93451e-18	HR-Event1.5>=LR
UKv4_A_23_P74349	NUF2	0.393	4.09338e-18	HR-Event1.5>=LR
UKv4_A_24_P250335	SNRPA	0.434	4.10414e-18	HR-Event1.5>=LR
UKv4_A_23_P347541	GRIN3A	-0.434	4.16915e-18	HR-Event1.5<LR
UKv4_A_23_P98686	ATHL1	-0.434	4.19481e-18	HR-Event1.5<LR
UKv4_A_23_P143964	SH3BP5	-0.434	4.21901e-18	HR-Event1.5<LR
UKv4_A_23_P68487	BMP7	0.416	4.23438e-18	HR-Event1.5>=LR
UKv4_A_23_P118722	ASGR1	-0.589	4.33993e-18	HR-Event1.5<LR
UKv4_A_23_P90944	SCN7A	-0.634	4.49823e-18	HR-Event1.5<LR
UKv4_A_23_P351837	KLHL35	-0.434	4.78342e-18	HR-Event1.5<LR
UKv4_A_23_P215566	AHR	-0.434	4.79911e-18	HR-Event1.5<LR
UKv4_A_24_P226508	HS3ST5	-0.434	4.86326e-18	HR-Event1.5<LR
UKv4_A_23_P349083	FCHO2	-0.433	5.08488e-18	HR-Event1.5<LR
UKv4_A_24_P78531	CLEC4E	-0.433	5.32449e-18	HR-Event1.5<LR
UKv4_A_23_P250173	CNTN3	-0.433	5.50323e-18	HR-Event1.5<LR
UKv4_A_23_P58002	TCTA	-0.433	5.78132e-18	HR-Event1.5<LR
UKv4_A_23_P411102	DLG4	-0.433	5.80442e-18	HR-Event1.5<LR
UKv4_A_23_P415443	NCAPH	0.403	5.96982e-18	HR-Event1.5>=LR
UKv4_A_23_P35219	NEK2	0.412	5.99126e-18	HR-Event1.5>=LR
UKv4_A_24_P381604	ITM2B	-0.432	6.09229e-18	HR-Event1.5<LR
UKv4_A_24_P256037	RPS16P8	0.432	6.11615e-18	HR-Event1.5>=LR
UKv4_A_23_P3849	TRAP1	0.557	6.16906e-18	HR-Event1.5>=LR
UKv4_A_23_P161237	GBF1	-0.432	6.23068e-18	HR-Event1.5<LR
UKv4_A_23_P60775	CELF5	-0.432	6.2686e-18	HR-Event1.5<LR
UKv4_A_23_P250385	HIST1H1B	0.432	6.29387e-18	HR-Event1.5>=LR
UKv4_A_23_P100654	ZBTB4	-0.552	6.44102e-18	HR-Event1.5<LR
UKv4_A_23_P88909	SYNGR3	-0.432	6.54628e-18	HR-Event1.5<LR
UKv4_A_23_P128532	C12orf45	0.432	6.59306e-18	HR-Event1.5>=LR
UKv4_A_23_P90383	RPL18A	0.432	6.60708e-18	HR-Event1.5>=LR
UKv4_A_32_P47554	HINT1	0.432	6.80754e-18	HR-Event1.5>=LR
UKv4_A_23_P50455	POLD1	0.432	7.01331e-18	HR-Event1.5>=LR
UKv4_A_23_P360179	NEURL4	-0.432	7.09174e-18	HR-Event1.5<LR
UKv4_Hs356019.10	RPS5	0.432	7.09722e-18	HR-Event1.5>=LR
UKv4_A_32_P28402	LRRC37BP1	-0.432	7.21247e-18	HR-Event1.5<LR
UKv4_A_23_P73763	LAGE3	0.431	7.53994e-18	HR-Event1.5>=LR
UKv4_A_24_P312790	SCN3B	-0.431	7.56335e-18	HR-Event1.5<LR
UKv4_A_32_P175739	HK2	0.431	7.73745e-18	HR-Event1.5>=LR
UKv4_A_23_P128408	TRIAP1	0.431	7.73861e-18	HR-Event1.5>=LR
UKv4_A_24_P280926	TRMT112P6	0.431	7.81594e-18	HR-Event1.5>=LR
UKv4_A_24_P159036	RPL36AL	0.431	7.82485e-18	HR-Event1.5>=LR
UKv4_A_23_P363878	RFTN2	-0.431	7.83387e-18	HR-Event1.5<LR
UKv4_A_24_P296508	SLC43A2	-0.431	7.84513e-18	HR-Event1.5<LR
UKv4_A_24_P337810	EPS15P1	-0.431	7.85151e-18	HR-Event1.5<LR
UKv4_A_23_P331479	PPP1R18	-0.431	7.85799e-18	HR-Event1.5<LR
UKv4_A_23_P205841	MYO9A	-0.431	7.99015e-18	HR-Event1.5<LR
UKv4_A_23_P151150	FOXM1	0.394	8.0005e-18	HR-Event1.5>=LR
UKv4_A_24_P282108	ZZEF1	-0.43	8.90175e-18	HR-Event1.5<LR
UKv4_A_23_P86931	SLC37A2	-0.43	8.96509e-18	HR-Event1.5<LR
UKv4_A_24_P414269	ALG3	0.43	9.07555e-18	HR-Event1.5>=LR
UKv4_A_23_P217637	TIMM8A	0.402	9.08689e-18	HR-Event1.5>=LR
UKv4_A_23_P150325	TMEM133	-0.43	9.32068e-18	HR-Event1.5<LR
UKv4_A_23_P156748	ANKS1A	-0.43	9.33231e-18	HR-Event1.5<LR
UKv4_A_23_P129778	MKS1	0.43	9.78067e-18	HR-Event1.5>=LR
UKv4_A_32_P215100	FLJ26850	-0.43	9.79798e-18	HR-Event1.5<LR
UKv4_A_23_P404536	ENPP3	-0.43	9.87546e-18	HR-Event1.5<LR
UKv4_A_23_P343411	AGRN	-0.596	1.0105e-17	HR-Event1.5<LR
UKv4_A_23_P379614	OIP5	0.43	1.05721e-17	HR-Event1.5>=LR
UKv4_A_23_P209167	FSTL3	-0.429	1.06565e-17	HR-Event1.5<LR
UKv4_A_23_P70249	CDC25C	0.357	1.07528e-17	HR-Event1.5>=LR
UKv4_A_23_P420442	SEMA6D	-0.429	1.07902e-17	HR-Event1.5<LR
UKv4_A_32_P44453	INPP1	-0.583	1.17968e-17	HR-Event1.5<LR
UKv4_A_24_P944040	RRP1B	0.429	1.28238e-17	HR-Event1.5>=LR
UKv4_A_23_P372255	ITPKB	-0.428	1.29519e-17	HR-Event1.5<LR
UKv4_A_24_P71244	PIK3CD	-0.602	1.33957e-17	HR-Event1.5<LR
UKv4_A_23_P142146	RPL18	0.428	1.3449e-17	HR-Event1.5>=LR
UKv4_A_23_P19712	GMNN	0.428	1.35015e-17	HR-Event1.5>=LR
UKv4_A_23_P310460	MDGA1	-0.633	1.35033e-17	HR-Event1.5<LR
UKv4_A_23_P139500	BHLHE41	-0.428	1.40682e-17	HR-Event1.5<LR
UKv4_A_23_P129577	TIGD7	0.428	1.4081e-17	HR-Event1.5>=LR
UKv4_A_23_P126825	SLC16A1	0.568	1.45178e-17	HR-Event1.5>=LR
UKv4_A_32_P27706	HEATR2	-0.428	1.45674e-17	HR-Event1.5<LR
UKv4_A_23_P47073	WDR37	-0.428	1.46924e-17	HR-Event1.5<LR
UKv4_A_23_P146274	STMN2	-0.428	1.475e-17	HR-Event1.5<LR
UKv4_A_23_P253317	GPR171	-0.428	1.5472e-17	HR-Event1.5<LR
UKv4_A_23_P11787	WNT4	-0.59	1.54875e-17	HR-Event1.5<LR
UKv4_A_24_P158385	ZMYND19	0.428	1.55899e-17	HR-Event1.5>=LR
UKv4_A_32_P353072	TMEM106B	-0.427	1.64141e-17	HR-Event1.5<LR
UKv4_A_23_P133470	PJA2	-0.427	1.7064e-17	HR-Event1.5<LR
UKv4_A_23_P114783	PARP1	0.427	1.70769e-17	HR-Event1.5>=LR
UKv4_A_23_P361419	DEPDC1B	0.427	1.72733e-17	HR-Event1.5>=LR
UKv4_A_23_P201156	CADM3	-0.545	1.72899e-17	HR-Event1.5<LR
UKv4_A_23_P80129	RRP1	0.427	1.78356e-17	HR-Event1.5>=LR
UKv4_A_24_P335048	C10orf118	-0.427	1.79748e-17	HR-Event1.5<LR
UKv4_A_23_P132595	VGLL4	-0.427	1.81192e-17	HR-Event1.5<LR
UKv4_A_24_P305570	RIN2	-0.547	1.83885e-17	HR-Event1.5<LR
UKv4_A_24_P396702	CD302	-0.427	1.84719e-17	HR-Event1.5<LR
UKv4_A_23_P135104	MRPS2	0.427	1.86286e-17	HR-Event1.5>=LR
UKv4_A_23_P76799	BAZ1A	0.427	1.86761e-17	HR-Event1.5>=LR
UKv4_A_32_P25273	HSPD1	0.426	1.88097e-17	HR-Event1.5>=LR
UKv4_A_23_P303087	PTN	-0.426	1.93174e-17	HR-Event1.5<LR
UKv4_A_23_P73114	PROS1	-0.426	1.93272e-17	HR-Event1.5<LR
UKv4_A_23_P25873	WDHD1	0.426	1.9594e-17	HR-Event1.5>=LR
UKv4_A_24_P417606	RPL35P1	0.426	2.0833e-17	HR-Event1.5>=LR
UKv4_A_32_P62997	PBK	0.364	2.11088e-17	HR-Event1.5>=LR
UKv4_A_23_P47527	TMEM258	0.426	2.11949e-17	HR-Event1.5>=LR
UKv4_A_23_P96087	H1FX	0.426	2.15302e-17	HR-Event1.5>=LR
UKv4_A_32_P185637	COL20A1	-0.396	2.17956e-17	HR-Event1.5<LR
UKv4_A_32_P225816	PRDM16	-0.426	2.2141e-17	HR-Event1.5<LR
UKv4_A_23_P28625	WDR12	0.426	2.21487e-17	HR-Event1.5>=LR
UKv4_A_23_P23630	ACAP3	-0.541	2.23134e-17	HR-Event1.5<LR
UKv4_A_23_P143190	MYBL2	0.426	2.25674e-17	HR-Event1.5>=LR
UKv4_A_23_P372308	RGMA	-0.426	2.25965e-17	HR-Event1.5<LR
UKv4_A_23_P251216	VPS13D	-0.593	2.28468e-17	HR-Event1.5<LR
UKv4_A_23_P14026	CREBL2	-0.425	2.30592e-17	HR-Event1.5<LR
UKv4_A_23_P66881	RGS9	-0.622	2.31512e-17	HR-Event1.5<LR
UKv4_A_23_P22350	GRAMD3	-0.425	2.39929e-17	HR-Event1.5<LR
UKv4_A_24_P38895	H2AFX	0.425	2.4078e-17	HR-Event1.5>=LR
UKv4_A_23_P137434	RNF11	-0.587	2.46188e-17	HR-Event1.5<LR
UKv4_A_23_P62920	KIFAP3	-0.425	2.48182e-17	HR-Event1.5<LR
UKv4_A_23_P335329	GNG4	0.425	2.49521e-17	HR-Event1.5>=LR
UKv4_A_23_P100022	SV2B	-0.425	2.60606e-17	HR-Event1.5<LR
UKv4_A_23_P165727	MSTN	-0.425	2.61403e-17	HR-Event1.5<LR
UKv4_A_32_P5673	FABP3	-0.569	2.64699e-17	HR-Event1.5<LR
UKv4_A_24_P129483	PIP5KL1	-0.425	2.71694e-17	HR-Event1.5<LR
UKv4_A_23_P36888	PCED1B	-0.424	2.82614e-17	HR-Event1.5<LR
UKv4_A_24_P257224	TPO	-0.424	2.92399e-17	HR-Event1.5<LR
UKv4_A_24_P82466	GAS7	-0.424	3.04101e-17	HR-Event1.5<LR
UKv4_A_23_P348063	SYNGR1	-0.424	3.10387e-17	HR-Event1.5<LR
UKv4_A_32_P4595	SGCD	-0.543	3.32819e-17	HR-Event1.5<LR
UKv4_A_23_P47728	MAP6	-0.423	3.7261e-17	HR-Event1.5<LR
UKv4_A_24_P285480	MRPL33	0.423	3.82254e-17	HR-Event1.5>=LR
UKv4_A_23_P112201	KDM4C	-0.423	3.95399e-17	HR-Event1.5<LR
UKv4_Hs57836.1	LOC339192	-0.586	4.01316e-17	HR-Event1.5<LR
UKv4_A_23_P50815	TTYH1	-0.381	4.01835e-17	HR-Event1.5<LR
UKv4_A_23_P34804	NTRK1	-0.676	4.12964e-17	HR-Event1.5<LR
UKv4_A_23_P144668	CMBL	0.422	4.15614e-17	HR-Event1.5>=LR
UKv4_A_23_P79661	CCDC93	-0.422	4.39504e-17	HR-Event1.5<LR
UKv4_A_23_P163496	MRPS34	0.422	4.42779e-17	HR-Event1.5>=LR
UKv4_A_23_P168951	ZHX2	-0.554	4.46317e-17	HR-Event1.5<LR
UKv4_A_23_P160828	C1orf159	-0.422	4.63734e-17	HR-Event1.5<LR
UKv4_A_24_P405205	ATP2B4	-0.589	4.65724e-17	HR-Event1.5<LR
UKv4_A_23_P404108	CCSER2	-0.422	4.71038e-17	HR-Event1.5<LR
UKv4_A_23_P80902	KIF15	0.422	4.72536e-17	HR-Event1.5>=LR
UKv4_A_23_P89884	TRIM28	0.422	4.78997e-17	HR-Event1.5>=LR
UKv4_A_32_P185530	RAPGEF5	-0.421	4.93349e-17	HR-Event1.5<LR
UKv4_A_32_P101352	CXorf65	-0.421	4.99959e-17	HR-Event1.5<LR
UKv4_A_32_P186921	ZNF616	0.421	5.003e-17	HR-Event1.5>=LR
UKv4_A_23_P137173	TMSB15A	0.421	5.17742e-17	HR-Event1.5>=LR
UKv4_A_23_P28886	PCNA	0.383	5.18299e-17	HR-Event1.5>=LR
UKv4_A_32_P23989	TSC22D1-AS1	-0.421	5.43658e-17	HR-Event1.5<LR
UKv4_A_24_P202978	MTMR3	-0.421	5.85319e-17	HR-Event1.5<LR
UKv4_A_23_P87616	ATP5G2	0.421	5.88073e-17	HR-Event1.5>=LR
UKv4_A_23_P58353	HNRNPD	0.42	6.10498e-17	HR-Event1.5>=LR
UKv4_A_23_P353717	RMI2	0.42	6.12486e-17	HR-Event1.5>=LR
UKv4_A_23_P119295	ECSIT	0.42	6.16207e-17	HR-Event1.5>=LR
UKv4_A_23_P83266	ENDOG	0.42	6.19281e-17	HR-Event1.5>=LR
UKv4_A_23_P167269	TMA16	0.536	6.25789e-17	HR-Event1.5>=LR
UKv4_A_32_P26092	TNFRSF4	-0.42	6.31311e-17	HR-Event1.5<LR
UKv4_A_23_P346093	TMC8	-0.42	6.50222e-17	HR-Event1.5<LR
UKv4_A_23_P116602	USP35	-0.42	6.60673e-17	HR-Event1.5<LR
UKv4_A_23_P121926	SEPP1	-0.42	6.70363e-17	HR-Event1.5<LR
UKv4_A_23_P79426	CAB39	-0.42	6.78335e-17	HR-Event1.5<LR
UKv4_A_23_P9883	NLRP3	-0.42	6.99856e-17	HR-Event1.5<LR
UKv4_A_23_P99260	METAP2	0.42	7.11908e-17	HR-Event1.5>=LR
UKv4_A_23_P331670	PYGB	-0.419	7.28265e-17	HR-Event1.5<LR
UKv4_A_23_P57576	SULT4A1	-0.419	7.43545e-17	HR-Event1.5<LR
UKv4_A_32_P509677	C20orf203	-0.553	7.44325e-17	HR-Event1.5<LR
UKv4_A_23_P171054	ELK1	0.419	7.68739e-17	HR-Event1.5>=LR
UKv4_A_24_P6975	RPL34P34	0.419	7.75028e-17	HR-Event1.5>=LR
UKv4_A_32_P340999	SYT2	-0.599	7.76412e-17	HR-Event1.5<LR
UKv4_A_24_P62708	PRKACB	-0.561	7.80788e-17	HR-Event1.5<LR
UKv4_A_24_P295465	LRRTM3	-0.399	7.86039e-17	HR-Event1.5<LR
UKv4_A_23_P11685	PLA2G4A	-0.419	7.96463e-17	HR-Event1.5<LR
UKv4_A_23_P118643	EIF4E	0.419	8.10426e-17	HR-Event1.5>=LR
UKv4_A_24_P139742	NMNAT1	-0.419	8.24343e-17	HR-Event1.5<LR
UKv4_A_23_P123853	CCL19	-0.419	8.29792e-17	HR-Event1.5<LR
UKv4_Hs455747.1	ABCA9	-0.419	8.40987e-17	HR-Event1.5<LR
UKv4_A_23_P151106	PHB2	0.419	8.44537e-17	HR-Event1.5>=LR
UKv4_A_23_P76749	GALNTL1	-0.418	8.6636e-17	HR-Event1.5<LR
UKv4_A_23_P85441	IGSF9	0.395	8.77634e-17	HR-Event1.5>=LR
UKv4_A_23_P28530	MFSD6	-0.418	8.81447e-17	HR-Event1.5<LR
UKv4_A_24_P196351	PLXNC1	-0.542	9.06672e-17	HR-Event1.5<LR
UKv4_A_24_P288836	HLA-DPB2	-0.418	9.39501e-17	HR-Event1.5<LR
UKv4_A_23_P148546	NAA10	0.418	9.40304e-17	HR-Event1.5>=LR
UKv4_A_32_P72341	TRIM59	0.418	1.00143e-16	HR-Event1.5>=LR
UKv4_A_24_P141332	CAMK2G	-0.418	1.00282e-16	HR-Event1.5<LR
UKv4_A_23_P52373	NDST2	-0.418	1.00482e-16	HR-Event1.5<LR
UKv4_A_23_P212179	HRH1	-0.417	1.04441e-16	HR-Event1.5<LR
UKv4_A_24_P20327	KLF15	0.396	1.05389e-16	HR-Event1.5>=LR
UKv4_A_23_P49155	CDH3	-0.417	1.07393e-16	HR-Event1.5<LR
UKv4_A_32_P196036	LOC643837	-0.532	1.10253e-16	HR-Event1.5<LR
UKv4_A_24_P12690	IDO2	-0.417	1.11546e-16	HR-Event1.5<LR
UKv4_A_24_P246748	RPL7AP18	0.417	1.11952e-16	HR-Event1.5>=LR
UKv4_A_24_P22050	RAB20	-0.417	1.12535e-16	HR-Event1.5<LR
UKv4_A_23_P10127	SFRP1	-0.417	1.13982e-16	HR-Event1.5<LR
UKv4_A_23_P73170	NDST3	-0.417	1.15637e-16	HR-Event1.5<LR
UKv4_A_23_P52806	BACE1	-0.417	1.16982e-16	HR-Event1.5<LR
UKv4_A_23_P127394	CRY2	-0.417	1.17403e-16	HR-Event1.5<LR
UKv4_A_24_P265856	SENP7	-0.417	1.2151e-16	HR-Event1.5<LR
UKv4_A_23_P17269	CCDC88A	-0.417	1.23965e-16	HR-Event1.5<LR
UKv4_A_23_P1199	NUDT5	0.416	1.26119e-16	HR-Event1.5>=LR
UKv4_A_23_P104804	ZBTB16	-0.534	1.29228e-16	HR-Event1.5<LR
UKv4_A_23_P1722	C11orf52	-0.416	1.31876e-16	HR-Event1.5<LR
UKv4_A_23_P360245	NUDCD2	0.416	1.33168e-16	HR-Event1.5>=LR
UKv4_A_23_P59637	DOCK4	-0.416	1.3333e-16	HR-Event1.5<LR
UKv4_A_23_P41716	GNB2L1	0.416	1.37177e-16	HR-Event1.5>=LR
UKv4_A_23_P31273	AMPH	-0.416	1.39281e-16	HR-Event1.5<LR
UKv4_A_24_P310256	LGI4	-0.416	1.41176e-16	HR-Event1.5<LR
UKv4_A_23_P35277	FAM5B	-0.416	1.44834e-16	HR-Event1.5<LR
UKv4_A_24_P122891	ZFAND2B	-0.526	1.46475e-16	HR-Event1.5<LR
UKv4_A_24_P40795	RPL29P12	0.416	1.46693e-16	HR-Event1.5>=LR
UKv4_A_23_P31893	ST3GAL1	-0.544	1.47419e-16	HR-Event1.5<LR
UKv4_A_23_P80295	SYN3	-0.549	1.47535e-16	HR-Event1.5<LR
UKv4_A_23_P70983	PCLO	-0.415	1.51306e-16	HR-Event1.5<LR
UKv4_A_24_P13475	SPATA13	-0.415	1.51413e-16	HR-Event1.5<LR
UKv4_A_24_P249784	ERC1	-0.415	1.53422e-16	HR-Event1.5<LR
UKv4_A_24_P405631	FEZF2	-0.415	1.54455e-16	HR-Event1.5<LR
UKv4_A_23_P76598	EFHA1	-0.415	1.57449e-16	HR-Event1.5<LR
UKv4_A_24_P277576	TRIP13	0.415	1.64574e-16	HR-Event1.5>=LR
UKv4_A_24_P113572	PHF21B	0.415	1.66064e-16	HR-Event1.5>=LR
UKv4_A_23_P207650	ACADVL	-0.587	1.72177e-16	HR-Event1.5<LR
UKv4_A_24_P134356	BTBD3	-0.393	1.82396e-16	HR-Event1.5<LR
UKv4_A_23_P103765	FCER1A	-0.414	1.87374e-16	HR-Event1.5<LR
UKv4_A_32_P115606	PXK	-0.414	1.88075e-16	HR-Event1.5<LR
UKv4_A_24_P272590	RPS15P6	0.414	1.89807e-16	HR-Event1.5>=LR
UKv4_A_23_P166779	LINC00312	-0.414	1.91125e-16	HR-Event1.5<LR
UKv4_A_23_P20303	DPYS	-0.414	2.02308e-16	HR-Event1.5<LR
UKv4_A_23_P112883	NRBP2	-0.576	2.02528e-16	HR-Event1.5<LR
UKv4_A_23_P394986	CREG2	-0.527	2.02721e-16	HR-Event1.5<LR
UKv4_A_23_P40956	GHRL	-0.555	2.10412e-16	HR-Event1.5<LR
UKv4_A_24_P115774	BIRC2	-0.414	2.10527e-16	HR-Event1.5<LR
UKv4_A_24_P50890	PVRL1	-0.538	2.14656e-16	HR-Event1.5<LR
UKv4_A_23_P31739	STMN4	-0.413	2.29548e-16	HR-Event1.5<LR
UKv4_A_32_P154473	KIF5C	-0.413	2.29918e-16	HR-Event1.5<LR
UKv4_A_23_P140960	NDUFAB1	0.387	2.33873e-16	HR-Event1.5>=LR
UKv4_A_23_P30358	PSD2	-0.546	2.35764e-16	HR-Event1.5<LR
UKv4_Hs177812.1	ARHGAP15	-0.413	2.35839e-16	HR-Event1.5<LR
UKv4_A_23_P90612	MCM6	0.413	2.37652e-16	HR-Event1.5>=LR
UKv4_A_23_P61149	INPP5D	-0.413	2.38337e-16	HR-Event1.5<LR
UKv4_A_23_P212500	TF	-0.413	2.43099e-16	HR-Event1.5<LR
UKv4_A_23_P102462	FBLN7	-0.413	2.43752e-16	HR-Event1.5<LR
UKv4_A_24_P281975	GNPTAB	-0.413	2.45189e-16	HR-Event1.5<LR
UKv4_A_23_P89431	CCL2	-0.413	2.49833e-16	HR-Event1.5<LR
UKv4_A_23_P25566	GPR183	-0.413	2.54965e-16	HR-Event1.5<LR
UKv4_A_24_P548354	RPS29	0.413	2.55146e-16	HR-Event1.5>=LR
UKv4_A_23_P135326	POLE3	0.413	2.5519e-16	HR-Event1.5>=LR
UKv4_A_23_P111737	RAMP3	-0.576	2.55309e-16	HR-Event1.5<LR
UKv4_A_23_P40866	ZBTB20	-0.542	2.58274e-16	HR-Event1.5<LR
UKv4_A_23_P55544	CCBE1	-0.552	2.62343e-16	HR-Event1.5<LR
UKv4_A_24_P193295	RAB15	-0.574	2.63725e-16	HR-Event1.5<LR
UKv4_A_24_P933319	RAB3B	-0.641	2.66101e-16	HR-Event1.5<LR
UKv4_A_23_P10902	FRZB	-0.412	2.71097e-16	HR-Event1.5<LR
UKv4_A_23_P304000	MON2	-0.412	2.812e-16	HR-Event1.5<LR
UKv4_A_32_P88479	KIAA0930	-0.53	2.84032e-16	HR-Event1.5<LR
UKv4_A_24_P264685	GAPDHP28	0.412	2.89919e-16	HR-Event1.5>=LR
UKv4_A_24_P322354	SKA1	0.375	2.93009e-16	HR-Event1.5>=LR
UKv4_A_23_P212284	POC1A	0.412	3.01848e-16	HR-Event1.5>=LR
UKv4_A_23_P300826	C6orf136	-0.412	3.02267e-16	HR-Event1.5<LR
UKv4_A_23_P119907	ANKZF1	-0.411	3.19325e-16	HR-Event1.5<LR
UKv4_A_23_P333640	PAPLN	-0.523	3.23119e-16	HR-Event1.5<LR
UKv4_A_23_P127995	CLNS1A	0.411	3.23761e-16	HR-Event1.5>=LR
UKv4_A_23_P65797	KLHL25	0.411	3.42571e-16	HR-Event1.5>=LR
UKv4_A_23_P200780	TGFBR3	-0.411	3.4276e-16	HR-Event1.5<LR
UKv4_A_23_P253752	MTFR2	0.411	3.51112e-16	HR-Event1.5>=LR
UKv4_A_23_P335848	GIT2	-0.411	3.68836e-16	HR-Event1.5<LR
UKv4_A_23_P250002	HACE1	-0.411	3.72683e-16	HR-Event1.5<LR
UKv4_A_23_P166421	TBC1D10A	-0.411	3.7741e-16	HR-Event1.5<LR
UKv4_A_23_P102523	SPTBN1	-0.41	3.9039e-16	HR-Event1.5<LR
UKv4_A_24_P336848	ACYP2	-0.522	3.96017e-16	HR-Event1.5<LR
UKv4_A_23_P33752	SLC25A6	0.41	3.96341e-16	HR-Event1.5>=LR
UKv4_A_24_P2948	RUSC1	-0.41	4.03385e-16	HR-Event1.5<LR
UKv4_A_23_P160567	ZMYND12	-0.41	4.04441e-16	HR-Event1.5<LR
UKv4_A_23_P251095	PDHA1	0.41	4.14886e-16	HR-Event1.5>=LR
UKv4_A_24_P321634	ZMYM5	-0.41	4.18207e-16	HR-Event1.5<LR
UKv4_A_24_P418418	RPS17	0.41	4.24291e-16	HR-Event1.5>=LR
UKv4_A_24_P190190	CACNB1	-0.41	4.37253e-16	HR-Event1.5<LR
UKv4_A_23_P406785	C9orf50	-0.41	4.40658e-16	HR-Event1.5<LR
UKv4_A_23_P95879	RPL38	0.41	4.45099e-16	HR-Event1.5>=LR
UKv4_A_24_P49517	ZNF251	-0.409	4.75251e-16	HR-Event1.5<LR
UKv4_A_23_P88420	NEDD8	0.409	5.01136e-16	HR-Event1.5>=LR
UKv4_A_23_P313640	MAP3K2	-0.409	5.02139e-16	HR-Event1.5<LR
UKv4_A_23_P125829	PGK1	0.409	5.0858e-16	HR-Event1.5>=LR
UKv4_A_23_P44956	RPL35A	0.409	5.0866e-16	HR-Event1.5>=LR
UKv4_A_23_P149375	THEM4	-0.409	5.15422e-16	HR-Event1.5<LR
UKv4_A_23_P110802	CENPH	0.409	5.21099e-16	HR-Event1.5>=LR
UKv4_A_23_P135548	DPYD	-0.531	5.30595e-16	HR-Event1.5<LR
UKv4_A_32_P10936	CDH12	-0.385	5.35153e-16	HR-Event1.5<LR
UKv4_A_23_P252758	KEL	-0.408	5.46429e-16	HR-Event1.5<LR
UKv4_A_23_P56494	SLC38A11	-0.408	5.50194e-16	HR-Event1.5<LR
UKv4_A_23_P201672	METTL13	0.408	5.63264e-16	HR-Event1.5>=LR
UKv4_A_24_P230691	KIF13A	-0.569	5.78922e-16	HR-Event1.5<LR
UKv4_A_24_P262355	PHB	0.408	5.88246e-16	HR-Event1.5>=LR
UKv4_A_23_P338952	S100PBP	-0.538	5.90795e-16	HR-Event1.5<LR
UKv4_A_23_P39110	RUVBL2	0.408	5.97298e-16	HR-Event1.5>=LR
UKv4_A_23_P408473	LOC377711	-0.518	5.97655e-16	HR-Event1.5<LR
UKv4_A_23_P46396	PTBP2	-0.408	6.15605e-16	HR-Event1.5<LR
UKv4_A_23_P400373	KANSL1L	-0.408	6.33496e-16	HR-Event1.5<LR
UKv4_A_23_P122443	HIST1H1C	0.408	6.42542e-16	HR-Event1.5>=LR
UKv4_A_23_P104798	IL18	-0.53	6.44281e-16	HR-Event1.5<LR
UKv4_A_23_P99275	KLRB1	-0.526	6.54345e-16	HR-Event1.5<LR
UKv4_A_23_P84651	CNBP	0.407	6.56306e-16	HR-Event1.5>=LR
UKv4_A_24_P919452	LOC729839	-0.407	6.59914e-16	HR-Event1.5<LR
UKv4_A_23_P29204	MTFP1	0.407	6.62849e-16	HR-Event1.5>=LR
UKv4_A_24_P380679	C7orf53	-0.548	6.63308e-16	HR-Event1.5<LR
UKv4_A_23_P164307	MINK1	-0.407	6.63658e-16	HR-Event1.5<LR
UKv4_A_23_P59582	SEMA3E	-0.407	6.88494e-16	HR-Event1.5<LR
UKv4_A_23_P53957	COX16	0.407	7.0178e-16	HR-Event1.5>=LR
UKv4_A_23_P156996	LOC728743	-0.407	7.27508e-16	HR-Event1.5<LR
UKv4_A_24_P213710	AHI1	-0.57	7.29535e-16	HR-Event1.5<LR
UKv4_A_23_P6802	RRP9	0.54	7.38083e-16	HR-Event1.5>=LR
UKv4_A_24_P397107	CDC25A	0.407	7.54975e-16	HR-Event1.5>=LR
UKv4_A_23_P130285	VPS53	-0.407	7.59738e-16	HR-Event1.5<LR
UKv4_A_23_P166716	TRMT10C	0.356	7.60439e-16	HR-Event1.5>=LR
UKv4_A_23_P10911	PLBD2	-0.407	7.66279e-16	HR-Event1.5<LR
UKv4_A_24_P753161	BMPR2	-0.407	7.72227e-16	HR-Event1.5<LR
UKv4_A_24_P192933	UBASH3B	-0.555	7.73266e-16	HR-Event1.5<LR
UKv4_A_23_P362228	C1orf213	-0.406	7.81737e-16	HR-Event1.5<LR
UKv4_A_23_P316741	TSPAN4	-0.406	8.07826e-16	HR-Event1.5<LR
UKv4_A_24_P316904	C1orf170	-0.528	8.08477e-16	HR-Event1.5<LR
UKv4_A_23_P150446	EIF3M	0.406	8.70975e-16	HR-Event1.5>=LR
UKv4_A_24_P867111	LOC283177	-0.519	8.76558e-16	HR-Event1.5<LR
UKv4_A_24_P12865	GALT	-0.406	8.93985e-16	HR-Event1.5<LR
UKv4_A_23_P71513	EFR3A	-0.406	8.96765e-16	HR-Event1.5<LR
UKv4_A_23_P308974	ADAMTSL3	-0.406	9.11238e-16	HR-Event1.5<LR
UKv4_A_32_P208178	RPS3A	0.405	9.38997e-16	HR-Event1.5>=LR
UKv4_A_23_P61466	CD163L1	-0.567	9.48085e-16	HR-Event1.5<LR
UKv4_A_24_P6370	C1orf110	-0.405	9.55152e-16	HR-Event1.5<LR
UKv4_A_23_P98402	SIDT2	-0.405	1.02523e-15	HR-Event1.5<LR
UKv4_A_24_P362904	PFKFB4	-0.405	1.04836e-15	HR-Event1.5<LR
UKv4_A_23_P501822	JUP	-0.405	1.05427e-15	HR-Event1.5<LR
UKv4_A_32_P461976	TTC28-AS1	-0.405	1.06533e-15	HR-Event1.5<LR
UKv4_A_23_P35030	CPSF3L	-0.405	1.06766e-15	HR-Event1.5<LR
UKv4_A_24_P194000	SAE1	0.405	1.06869e-15	HR-Event1.5>=LR
UKv4_A_23_P145529	PKIB	-0.531	1.09861e-15	HR-Event1.5<LR
UKv4_A_23_P56356	PLB1	-0.404	1.1306e-15	HR-Event1.5<LR
UKv4_A_23_P71946	BSPRY	-0.511	1.1595e-15	HR-Event1.5<LR
UKv4_A_23_P53763	KIAA0226L	-0.404	1.16439e-15	HR-Event1.5<LR
UKv4_A_23_P157027	VSTM2A	-0.586	1.17268e-15	HR-Event1.5<LR
UKv4_A_23_P207507	ABCC3	-0.532	1.2119e-15	HR-Event1.5<LR
UKv4_A_23_P427083	CDRT4	-0.516	1.21307e-15	HR-Event1.5<LR
UKv4_A_32_P218636	LOC494150	0.404	1.21324e-15	HR-Event1.5>=LR
UKv4_A_23_P37949	THOC6	0.404	1.22526e-15	HR-Event1.5>=LR
UKv4_A_23_P42695	GGCT	0.404	1.22969e-15	HR-Event1.5>=LR
UKv4_A_23_P163047	WDR89	0.404	1.24957e-15	HR-Event1.5>=LR
UKv4_A_23_P78677	C19orf53	0.404	1.25899e-15	HR-Event1.5>=LR
UKv4_A_23_P12303	AGBL4	-0.589	1.25927e-15	HR-Event1.5<LR
UKv4_A_23_P23584	CTNNBIP1	-0.543	1.2865e-15	HR-Event1.5<LR
UKv4_A_24_P475349	RAB6B	-0.403	1.36794e-15	HR-Event1.5<LR
UKv4_A_23_P385206	STX12	-0.56	1.3734e-15	HR-Event1.5<LR
UKv4_A_23_P37988	CPNE2	-0.567	1.40027e-15	HR-Event1.5<LR
UKv4_A_24_P71468	QPCT	-0.546	1.40177e-15	HR-Event1.5<LR
UKv4_A_24_P529644	H6PD	-0.403	1.41563e-15	HR-Event1.5<LR
UKv4_A_23_P38446	POLDIP2	-0.403	1.44845e-15	HR-Event1.5<LR
UKv4_A_32_P194072	TECPR1	-0.403	1.44914e-15	HR-Event1.5<LR
UKv4_A_23_P126844	TNFRSF25	-0.605	1.45904e-15	HR-Event1.5<LR
UKv4_A_23_P36928	POLR1D	0.403	1.46328e-15	HR-Event1.5>=LR
UKv4_A_23_P164089	RFFL	-0.403	1.47504e-15	HR-Event1.5<LR
UKv4_A_32_P8551	NRN1L	-0.57	1.48824e-15	HR-Event1.5<LR
UKv4_A_23_P33433	MAZ	0.403	1.50144e-15	HR-Event1.5>=LR
UKv4_A_23_P80336	TOMM22	0.403	1.50807e-15	HR-Event1.5>=LR
UKv4_A_23_P95764	PRPS1	0.403	1.5249e-15	HR-Event1.5>=LR
UKv4_A_23_P168556	STX1A	-0.403	1.55584e-15	HR-Event1.5<LR
UKv4_A_23_P96965	SYNC	-0.572	1.57465e-15	HR-Event1.5<LR
UKv4_A_24_P275828	PGAP3	-0.511	1.58072e-15	HR-Event1.5<LR
UKv4_A_23_P107421	TK1	0.402	1.62577e-15	HR-Event1.5>=LR
UKv4_A_23_P26815	RILP	-0.533	1.62744e-15	HR-Event1.5<LR
UKv4_A_23_P380614	ATP9A	-0.402	1.63563e-15	HR-Event1.5<LR
UKv4_A_23_P15844	BRIP1	0.402	1.6573e-15	HR-Event1.5>=LR
UKv4_A_24_P385313	PTPRF	-0.552	1.65742e-15	HR-Event1.5<LR
UKv4_A_23_P137543	ZNF362	-0.402	1.7016e-15	HR-Event1.5<LR
UKv4_Hs452584.1	SOX6	-0.576	1.71952e-15	HR-Event1.5<LR
UKv4_A_23_P207967	CTIF	-0.402	1.72159e-15	HR-Event1.5<LR
UKv4_A_23_P61057	IL16	-0.402	1.74205e-15	HR-Event1.5<LR
UKv4_A_23_P387000	XKR6	-0.402	1.75486e-15	HR-Event1.5<LR
UKv4_A_23_P62731	MRPS14	0.402	1.78769e-15	HR-Event1.5>=LR
UKv4_A_23_P20107	GSTK1	-0.402	1.79207e-15	HR-Event1.5<LR
UKv4_A_23_P79161	PRELID1	0.402	1.79389e-15	HR-Event1.5>=LR
UKv4_A_23_P258769	HLA-DPB1	-0.402	1.79933e-15	HR-Event1.5<LR
UKv4_A_24_P194886	EHBP1	-0.402	1.80591e-15	HR-Event1.5<LR
UKv4_A_23_P31833	EEF1D	0.402	1.80695e-15	HR-Event1.5>=LR
UKv4_A_23_P64860	SELPLG	-0.402	1.81473e-15	HR-Event1.5<LR
UKv4_A_23_P27229	MYO15A	-0.507	1.83639e-15	HR-Event1.5<LR
UKv4_A_24_P79631	EIF2C4	-0.52	1.8435e-15	HR-Event1.5<LR
UKv4_A_23_P328600	SLC24A6	-0.402	1.84939e-15	HR-Event1.5<LR
UKv4_A_23_P117694	CORO2B	-0.533	1.89022e-15	HR-Event1.5<LR
UKv4_A_23_P152984	ALYREF	0.521	1.90095e-15	HR-Event1.5>=LR
UKv4_A_23_P338919	SPEG	-0.401	1.91472e-15	HR-Event1.5<LR
UKv4_A_32_P32091	LOC646999	-0.401	1.92822e-15	HR-Event1.5<LR
UKv4_A_23_P56228	GMIP	-0.401	1.95366e-15	HR-Event1.5<LR
UKv4_A_32_P4532	RPS3AP20	0.401	2.07203e-15	HR-Event1.5>=LR
UKv4_A_23_P31489	URGCP	-0.401	2.09446e-15	HR-Event1.5<LR
UKv4_A_32_P114284	IKZF2	-0.52	2.12755e-15	HR-Event1.5<LR
UKv4_A_23_P98252	ARL2	0.379	2.13995e-15	HR-Event1.5>=LR
UKv4_A_23_P421811	MROH8	-0.401	2.14612e-15	HR-Event1.5<LR
UKv4_A_23_P136805	ARHGAP11A	0.401	2.14843e-15	HR-Event1.5>=LR
UKv4_A_23_P92543	SCFD2	0.401	2.17273e-15	HR-Event1.5>=LR
UKv4_Hs477.1	HSD17B3	-0.401	2.21107e-15	HR-Event1.5<LR
UKv4_A_24_P928604	RPL18AP4	0.401	2.23633e-15	HR-Event1.5>=LR
UKv4_A_23_P410998	RAB5B	-0.401	2.24471e-15	HR-Event1.5<LR
UKv4_A_32_P458096	TBC1D24	-0.4	2.30724e-15	HR-Event1.5<LR
UKv4_A_32_P162004	RPL29	0.4	2.34948e-15	HR-Event1.5>=LR
UKv4_A_23_P129665	ITGAD	-0.548	2.37424e-15	HR-Event1.5<LR
UKv4_A_23_P362148	DNER	-0.585	2.4133e-15	HR-Event1.5<LR
UKv4_A_24_P286054	ZFYVE16	-0.4	2.48673e-15	HR-Event1.5<LR
UKv4_A_32_P172864	FAM102B	-0.55	2.48856e-15	HR-Event1.5<LR
UKv4_A_23_P51019	SCN2A	-0.558	2.48912e-15	HR-Event1.5<LR
UKv4_A_23_P155969	PLK4	0.374	2.54782e-15	HR-Event1.5>=LR
UKv4_A_23_P502274	MAPK11	-0.525	2.55863e-15	HR-Event1.5<LR
UKv4_A_23_P7201	MED28	0.4	2.57891e-15	HR-Event1.5>=LR
UKv4_A_24_P912372	KIAA0754	-0.533	2.61611e-15	HR-Event1.5<LR
UKv4_A_23_P144054	PRKCD	-0.53	2.63913e-15	HR-Event1.5<LR
UKv4_A_23_P39766	GLS	-0.561	2.64087e-15	HR-Event1.5<LR
UKv4_A_32_P185881	RPLP0P6	0.4	2.65665e-15	HR-Event1.5>=LR
UKv4_A_24_P259328	MIB2	-0.536	2.75004e-15	HR-Event1.5<LR
UKv4_A_23_P115417	RGL1	-0.399	2.76317e-15	HR-Event1.5<LR
UKv4_A_23_P6293	UBASH3A	-0.399	2.8607e-15	HR-Event1.5<LR
UKv4_A_23_P107173	MEOX1	-0.399	2.90852e-15	HR-Event1.5<LR
UKv4_A_23_P415882	TIMM50	0.399	3.08196e-15	HR-Event1.5>=LR
UKv4_A_24_P358279	RPL29P5	0.399	3.12843e-15	HR-Event1.5>=LR
UKv4_A_23_P61623	SLCO3A1	-0.568	3.21947e-15	HR-Event1.5<LR
UKv4_A_23_P428260	STEAP2	0.398	3.43558e-15	HR-Event1.5>=LR
UKv4_A_24_P245246	PIP4K2B	-0.398	3.44251e-15	HR-Event1.5<LR
UKv4_A_23_P129014	EFCAB11	0.398	3.4437e-15	HR-Event1.5>=LR
UKv4_A_32_P430359	DDX54	0.398	3.59763e-15	HR-Event1.5>=LR
UKv4_A_23_P154786	MAP1LC3A	-0.541	3.69101e-15	HR-Event1.5<LR
UKv4_A_23_P56316	TIMM13	0.506	3.73367e-15	HR-Event1.5>=LR
UKv4_A_23_P254120	FBXO9	-0.398	3.74785e-15	HR-Event1.5<LR
UKv4_A_23_P206310	KIAA0513	-0.626	3.79458e-15	HR-Event1.5<LR
UKv4_A_23_P500410	ATP6V1G2	-0.506	3.82847e-15	HR-Event1.5<LR
UKv4_A_24_P161355	RPS10P10	0.398	3.83828e-15	HR-Event1.5>=LR
UKv4_A_23_P501372	SMCR7	-0.501	3.86631e-15	HR-Event1.5<LR
UKv4_A_32_P394951	NTN5	-0.397	3.92268e-15	HR-Event1.5<LR
UKv4_A_23_P5863	SMEK2	-0.397	3.9296e-15	HR-Event1.5<LR
UKv4_A_23_P333228	2015-03-04	-0.397	4.03644e-15	HR-Event1.5<LR
UKv4_A_24_P157926	TNFAIP3	-0.543	4.05494e-15	HR-Event1.5<LR
UKv4_A_23_P207564	CCL4	-0.397	4.12087e-15	HR-Event1.5<LR
UKv4_A_23_P60047	TACC1	-0.55	4.12276e-15	HR-Event1.5<LR
UKv4_A_23_P18276	RBM5	-0.397	4.30683e-15	HR-Event1.5<LR
UKv4_A_23_P258321	MRPS17	0.397	4.40926e-15	HR-Event1.5>=LR
UKv4_A_23_P43566	NDUFA8	0.397	4.42843e-15	HR-Event1.5>=LR
UKv4_A_24_P693986	TRNP1	-0.397	4.43433e-15	HR-Event1.5<LR
UKv4_A_23_P256205	ABLIM3	-0.595	4.4365e-15	HR-Event1.5<LR
UKv4_A_23_P160466	SLC19A2	0.397	4.55795e-15	HR-Event1.5>=LR
UKv4_A_32_P214005	C11orf83	0.366	4.56689e-15	HR-Event1.5>=LR
UKv4_A_23_P153418	ISOC2	0.396	4.5769e-15	HR-Event1.5>=LR
UKv4_A_23_P81441	C5orf20	-0.519	4.6131e-15	HR-Event1.5<LR
UKv4_A_24_P32085	MOB3B	-0.504	4.6388e-15	HR-Event1.5<LR
UKv4_A_23_P210253	DGKD	-0.396	4.74209e-15	HR-Event1.5<LR
UKv4_A_23_P250413	PARVG	-0.396	4.75118e-15	HR-Event1.5<LR
UKv4_A_23_P48581	C14orf93	0.396	4.7737e-15	HR-Event1.5>=LR
UKv4_A_24_P364335	CLEC2D	0.528	4.80717e-15	HR-Event1.5>=LR
UKv4_A_23_P200047	CEP104	-0.396	4.97169e-15	HR-Event1.5<LR
UKv4_A_23_P108244	COX6B1	0.396	4.97452e-15	HR-Event1.5>=LR
UKv4_A_23_P50508	PLA2G4C	-0.532	4.99826e-15	HR-Event1.5<LR
UKv4_A_23_P363316	HOXB5	-0.396	5.07771e-15	HR-Event1.5<LR
UKv4_A_23_P56922	HSPE1	0.369	5.11665e-15	HR-Event1.5>=LR
UKv4_A_23_P100764	SLC25A39	0.396	5.15664e-15	HR-Event1.5>=LR
UKv4_A_24_P298464	RPL18P4	0.396	5.23061e-15	HR-Event1.5>=LR
UKv4_A_23_P110175	CTSO	-0.396	5.24172e-15	HR-Event1.5<LR
UKv4_A_23_P502425	MRPL47	0.396	5.24506e-15	HR-Event1.5>=LR
UKv4_A_23_P154447	NOP58	0.396	5.2676e-15	HR-Event1.5>=LR
UKv4_A_23_P74914	URB2	0.396	5.2758e-15	HR-Event1.5>=LR
UKv4_A_23_P134295	NUDT1	0.396	5.29853e-15	HR-Event1.5>=LR
UKv4_A_32_P163306	HHIPL1	-0.396	5.34172e-15	HR-Event1.5<LR
UKv4_A_24_P32295	IZUMO4	-0.396	5.39325e-15	HR-Event1.5<LR
UKv4_A_23_P146990	WWP1	-0.395	5.46473e-15	HR-Event1.5<LR
UKv4_A_24_P283834	DRD2	-0.395	5.47968e-15	HR-Event1.5<LR
UKv4_A_23_P50722	KXD1	0.395	5.63723e-15	HR-Event1.5>=LR
UKv4_A_23_P304279	CHRNE	-0.395	5.63787e-15	HR-Event1.5<LR
UKv4_A_23_P429491	C11orf82	0.395	5.66444e-15	HR-Event1.5>=LR
UKv4_A_23_P91350	GPCPD1	-0.52	5.7348e-15	HR-Event1.5<LR
UKv4_A_23_P5551	NCL	0.395	5.73611e-15	HR-Event1.5>=LR
UKv4_A_23_P54488	ACSBG1	-0.395	5.92762e-15	HR-Event1.5<LR
UKv4_A_32_P41065	TMCC1	-0.395	5.93522e-15	HR-Event1.5<LR
UKv4_A_32_P134968	SPTB	-0.513	5.99075e-15	HR-Event1.5<LR
UKv4_A_32_P41405	THOC3	0.395	6.00185e-15	HR-Event1.5>=LR
UKv4_A_23_P3946	NT5M	-0.395	6.02482e-15	HR-Event1.5<LR
UKv4_A_23_P85682	NFIA	-0.395	6.03196e-15	HR-Event1.5<LR
UKv4_A_23_P38457	TAOK1	-0.395	6.08005e-15	HR-Event1.5<LR
UKv4_A_23_P145485	ULBP2	-0.496	6.12488e-15	HR-Event1.5<LR
UKv4_A_23_P115331	AHDC1	-0.56	6.20345e-15	HR-Event1.5<LR
UKv4_A_23_P70007	HMMR	0.357	6.30187e-15	HR-Event1.5>=LR
UKv4_A_23_P31765	PKIA	-0.394	6.41569e-15	HR-Event1.5<LR
UKv4_A_23_P3681	NETO2	0.394	6.51314e-15	HR-Event1.5>=LR
UKv4_A_23_P141965	HAUS8	0.394	6.59189e-15	HR-Event1.5>=LR
UKv4_A_23_P163492	BAIAP3	-0.546	6.85313e-15	HR-Event1.5<LR
UKv4_A_23_P349463	CHP2	-0.394	6.90061e-15	HR-Event1.5<LR
UKv4_A_23_P130347	KCTD1	-0.394	6.98372e-15	HR-Event1.5<LR
UKv4_A_23_P44295	CLASP2	-0.394	6.99487e-15	HR-Event1.5<LR
UKv4_A_24_P602871	SAMD5	-0.394	7.06195e-15	HR-Event1.5<LR
UKv4_A_23_P410965	KIAA1522	-0.529	7.16154e-15	HR-Event1.5<LR
UKv4_A_32_P123255	SOWAHD	-0.394	7.22273e-15	HR-Event1.5<LR
UKv4_A_24_P152188	PRICKLE2	-0.519	7.2261e-15	HR-Event1.5<LR
UKv4_A_23_P35871	E2F8	0.352	7.26885e-15	HR-Event1.5>=LR
UKv4_A_23_P385105	PLCD4	-0.599	7.29868e-15	HR-Event1.5<LR
UKv4_A_23_P49972	CDC6	0.394	7.60921e-15	HR-Event1.5>=LR
UKv4_A_23_P212469	ENTPD3	-0.522	7.62686e-15	HR-Event1.5<LR
UKv4_A_23_P142475	RPS28	0.393	7.69802e-15	HR-Event1.5>=LR
UKv4_A_23_P23194	PINK1	-0.589	7.80561e-15	HR-Event1.5<LR
UKv4_A_23_P162679	EIF4B	0.393	7.95454e-15	HR-Event1.5>=LR
UKv4_A_23_P93442	SASH1	-0.393	7.96235e-15	HR-Event1.5<LR
UKv4_A_32_P215113	CCDC58	0.393	8.04827e-15	HR-Event1.5>=LR
UKv4_A_23_P156907	SOBP	-0.498	8.06767e-15	HR-Event1.5<LR
UKv4_A_23_P375354	TECTA	-0.393	8.09782e-15	HR-Event1.5<LR
UKv4_A_23_P615	INSRR	-0.516	8.1367e-15	HR-Event1.5<LR
UKv4_A_24_P346517	LRGUK	-0.506	8.21835e-15	HR-Event1.5<LR
UKv4_A_23_P417144	RAI1	-0.393	8.22361e-15	HR-Event1.5<LR
UKv4_A_24_P246173	MYO9B	-0.393	8.26154e-15	HR-Event1.5<LR
UKv4_A_23_P255672	ABLIM2	-0.546	8.30605e-15	HR-Event1.5<LR
UKv4_A_23_P51002	SULT1C2	-0.393	8.39405e-15	HR-Event1.5<LR
UKv4_A_24_P128402	USP48	-0.508	8.43354e-15	HR-Event1.5<LR
UKv4_A_23_P2026	TSSC4	0.393	8.45955e-15	HR-Event1.5>=LR
UKv4_A_23_P250313	KIAA1524	0.357	8.51773e-15	HR-Event1.5>=LR
UKv4_A_23_P57588	GTSE1	0.332	8.53562e-15	HR-Event1.5>=LR
UKv4_A_23_P327380	TP63	-0.508	8.55736e-15	HR-Event1.5<LR
UKv4_A_23_P14508	TTC9	-0.393	8.56477e-15	HR-Event1.5<LR
UKv4_A_32_P209208	CAPS2	-0.572	8.86271e-15	HR-Event1.5<LR
UKv4_A_23_P52499	SLC18A2	-0.613	9.01465e-15	HR-Event1.5<LR
UKv4_A_23_P207461	CA10	-0.522	9.16385e-15	HR-Event1.5<LR
UKv4_A_32_P216426	LOC391670	0.392	9.16445e-15	HR-Event1.5>=LR
UKv4_A_23_P25194	HRK	-0.392	9.16721e-15	HR-Event1.5<LR
UKv4_A_24_P302374	CLCN6	-0.552	9.18677e-15	HR-Event1.5<LR
UKv4_A_32_P76720	NT5DC3	0.392	9.46497e-15	HR-Event1.5>=LR
UKv4_A_32_P56525	FAM115A	-0.392	9.59098e-15	HR-Event1.5<LR
UKv4_A_23_P424582	EGFL8	-0.392	9.65249e-15	HR-Event1.5<LR
UKv4_A_23_P133332	MRPS27	0.392	9.65632e-15	HR-Event1.5>=LR
UKv4_A_23_P126474	SSR2	0.392	9.66326e-15	HR-Event1.5>=LR
UKv4_A_23_P17393	CSE1L	0.392	1.00652e-14	HR-Event1.5>=LR
UKv4_A_24_P333494	FBXO42	-0.504	1.01253e-14	HR-Event1.5<LR
UKv4_A_24_P333733	ATP6V0A1	-0.392	1.02267e-14	HR-Event1.5<LR
UKv4_A_23_P22765	NDUFB11	0.392	1.0246e-14	HR-Event1.5>=LR
UKv4_A_23_P93722	SDK1	-0.392	1.02651e-14	HR-Event1.5<LR
UKv4_A_32_P703	LOC646626	-0.502	1.02747e-14	HR-Event1.5<LR
UKv4_A_23_P125383	TMEFF2	-0.506	1.02846e-14	HR-Event1.5<LR
UKv4_A_23_P90542	ZNF540	-0.392	1.03251e-14	HR-Event1.5<LR
UKv4_A_23_P58036	MCCC1	0.392	1.04098e-14	HR-Event1.5>=LR
UKv4_A_32_P223059	SLC45A1	-0.392	1.0474e-14	HR-Event1.5<LR
UKv4_A_23_P75260	RASSF4	-0.562	1.06465e-14	HR-Event1.5<LR
UKv4_A_23_P59738	MYL7	-0.391	1.06607e-14	HR-Event1.5<LR
UKv4_A_23_P391479	SRRM4	-0.391	1.06613e-14	HR-Event1.5<LR
UKv4_A_23_P145718	AOAH	-0.525	1.0742e-14	HR-Event1.5<LR
UKv4_A_23_P93938	NACAD	-0.391	1.07507e-14	HR-Event1.5<LR
UKv4_A_23_P155360	HDAC11	-0.391	1.08227e-14	HR-Event1.5<LR
UKv4_A_24_P399888	CENPM	0.363	1.09295e-14	HR-Event1.5>=LR
UKv4_A_23_P413051	NOXO1	-0.391	1.13568e-14	HR-Event1.5<LR
UKv4_A_32_P192922	LOC157562	-0.391	1.15536e-14	HR-Event1.5<LR
UKv4_A_32_P91663	MYT1L	-0.391	1.15643e-14	HR-Event1.5<LR
UKv4_A_32_P225659	UTS2D	-0.49	1.15711e-14	HR-Event1.5<LR
UKv4_A_23_P250619	ZDHHC14	-0.391	1.15765e-14	HR-Event1.5<LR
UKv4_A_23_P100676	SMG6	-0.506	1.1976e-14	HR-Event1.5<LR
UKv4_A_23_P34496	TMEM39B	-0.391	1.20006e-14	HR-Event1.5<LR
UKv4_A_23_P10182	ACOX2	-0.391	1.20025e-14	HR-Event1.5<LR
UKv4_A_32_P163858	SCD	0.357	1.20116e-14	HR-Event1.5>=LR
UKv4_A_23_P413761	SRSF3	0.391	1.20686e-14	HR-Event1.5>=LR
UKv4_A_24_P160413	MTMR9LP	-0.566	1.23869e-14	HR-Event1.5<LR
UKv4_A_23_P200024	TNNI3K	-0.566	1.24541e-14	HR-Event1.5<LR
UKv4_A_23_P251937	CPEB4	-0.531	1.25595e-14	HR-Event1.5<LR
UKv4_A_23_P145096	PLA2G7	-0.39	1.28203e-14	HR-Event1.5<LR
UKv4_A_24_P76740	CC2D1B	-0.557	1.30519e-14	HR-Event1.5<LR
UKv4_A_23_P142560	ZEB2	-0.501	1.32725e-14	HR-Event1.5<LR
UKv4_A_32_P222664	UBR2	-0.39	1.37724e-14	HR-Event1.5<LR
UKv4_A_23_P132644	NCEH1	-0.39	1.37761e-14	HR-Event1.5<LR
UKv4_A_32_P201417	SGSM1	-0.526	1.38069e-14	HR-Event1.5<LR
UKv4_A_24_P326511	SORBS1	-0.39	1.42278e-14	HR-Event1.5<LR
UKv4_A_24_P302695	MRPL30	0.39	1.42777e-14	HR-Event1.5>=LR
UKv4_A_23_P126008	MAST2	-0.502	1.44402e-14	HR-Event1.5<LR
UKv4_A_23_P156697	ABHD16A	-0.39	1.45554e-14	HR-Event1.5<LR
UKv4_A_23_P146187	RRS1	0.39	1.45579e-14	HR-Event1.5>=LR
UKv4_A_23_P250564	PRKCE	-0.39	1.46791e-14	HR-Event1.5<LR
UKv4_A_23_P164436	ASPA	-0.39	1.46829e-14	HR-Event1.5<LR
UKv4_A_23_P154256	ELMOD3	-0.39	1.46839e-14	HR-Event1.5<LR
UKv4_A_23_P134851	DOK2	-0.39	1.47245e-14	HR-Event1.5<LR
UKv4_A_23_P93302	GABBR1	-0.494	1.47296e-14	HR-Event1.5<LR
UKv4_A_23_P259586	TTK	0.345	1.47336e-14	HR-Event1.5>=LR
UKv4_A_24_P333901	SZT2	-0.543	1.48576e-14	HR-Event1.5<LR
UKv4_A_24_P284353	TMEM107	-0.532	1.51738e-14	HR-Event1.5<LR
UKv4_Hs75426.3	SCG2	-0.551	1.51744e-14	HR-Event1.5<LR
UKv4_A_24_P109554	CNTRL	-0.389	1.56443e-14	HR-Event1.5<LR
UKv4_A_23_P49499	ST6GALNAC2	-0.389	1.56472e-14	HR-Event1.5<LR
UKv4_A_23_P1461	OPTN	-0.541	1.56587e-14	HR-Event1.5<LR
UKv4_A_23_P170857	IL1RAP	-0.389	1.57717e-14	HR-Event1.5<LR
UKv4_A_23_P98786	MYO7A	-0.537	1.62448e-14	HR-Event1.5<LR
UKv4_A_23_P164528	WDR7	-0.389	1.70082e-14	HR-Event1.5<LR
UKv4_A_23_P78191	CTC1	-0.497	1.70449e-14	HR-Event1.5<LR
UKv4_A_23_P49865	YBX2	-0.389	1.70679e-14	HR-Event1.5<LR
UKv4_A_23_P105409	MAP3K12	-0.498	1.71951e-14	HR-Event1.5<LR
UKv4_A_32_P118397	HEPACAM2	-0.389	1.73951e-14	HR-Event1.5<LR
UKv4_A_23_P430800	CCDC17	-0.507	1.74861e-14	HR-Event1.5<LR
UKv4_A_32_P170454	LOC283454	-0.389	1.74928e-14	HR-Event1.5<LR
UKv4_A_23_P215687	GPR85	-0.494	1.75749e-14	HR-Event1.5<LR
UKv4_A_24_P40001	SIGLEC8	-0.388	1.80048e-14	HR-Event1.5<LR
UKv4_A_23_P120822	UPB1	-0.388	1.84035e-14	HR-Event1.5<LR
UKv4_A_23_P167599	FAM134B	-0.528	1.85024e-14	HR-Event1.5<LR
UKv4_A_24_P221485	PSAT1P3	0.388	1.85946e-14	HR-Event1.5>=LR
UKv4_A_23_P156739	MNF1	0.388	1.86045e-14	HR-Event1.5>=LR
UKv4_A_23_P109452	CHEK2	0.388	1.87421e-14	HR-Event1.5>=LR
UKv4_A_32_P465742	PIP5K1B	-0.502	1.89874e-14	HR-Event1.5<LR
UKv4_A_24_P381441	LMO3	0.388	1.9599e-14	HR-Event1.5>=LR
UKv4_A_23_P205200	DHRS12	-0.49	1.96594e-14	HR-Event1.5<LR
UKv4_A_32_P79434	PTPRN2	-0.388	1.975e-14	HR-Event1.5<LR
UKv4_A_23_P22119	PLEC	-0.514	2.00193e-14	HR-Event1.5<LR
UKv4_A_23_P200126	MKNK1	-0.532	2.04056e-14	HR-Event1.5<LR
UKv4_A_32_P197561	EBF1	-0.542	2.12835e-14	HR-Event1.5<LR
UKv4_A_23_P3663	FAM195A	0.387	2.13297e-14	HR-Event1.5>=LR
UKv4_A_32_P59302	HIVEP3	-0.542	2.18341e-14	HR-Event1.5<LR
UKv4_A_23_P251075	MAMLD1	-0.522	2.2141e-14	HR-Event1.5<LR
UKv4_A_23_P168965	C8orf44	-0.387	2.21572e-14	HR-Event1.5<LR
UKv4_A_23_P143902	P2RY12	-0.387	2.21878e-14	HR-Event1.5<LR
UKv4_A_23_P143694	SOX10	-0.387	2.22013e-14	HR-Event1.5<LR
UKv4_A_23_P348992	MYSM1	-0.387	2.23014e-14	HR-Event1.5<LR
UKv4_A_23_P69310	CCRL2	-0.387	2.23092e-14	HR-Event1.5<LR
UKv4_A_23_P132277	MCM5	0.387	2.25572e-14	HR-Event1.5>=LR
UKv4_A_23_P170352	MRPL12	0.387	2.28045e-14	HR-Event1.5>=LR
UKv4_A_23_P118025	DPEP2	-0.387	2.29652e-14	HR-Event1.5<LR
UKv4_A_23_P353056	C2CD2L	-0.387	2.29876e-14	HR-Event1.5<LR
UKv4_A_23_P141484	FAM222B	-0.387	2.33568e-14	HR-Event1.5<LR
UKv4_A_23_P342131	CYBASC3	-0.387	2.34273e-14	HR-Event1.5<LR
UKv4_A_23_P7066	RPL9	0.387	2.40816e-14	HR-Event1.5>=LR
UKv4_A_23_P41227	ALCAM	-0.542	2.51644e-14	HR-Event1.5<LR
UKv4_A_24_P29001	LSM3	0.386	2.53575e-14	HR-Event1.5>=LR
UKv4_A_24_P944827	ATG7	-0.386	2.56974e-14	HR-Event1.5<LR
UKv4_A_24_P509893	LOC158402	-0.386	2.57713e-14	HR-Event1.5<LR
UKv4_A_23_P206228	VPS13C	-0.491	2.58062e-14	HR-Event1.5<LR
UKv4_A_24_P92722	RPL8P4	0.386	2.58513e-14	HR-Event1.5>=LR
UKv4_A_24_P302998	ATP5I	0.386	2.66692e-14	HR-Event1.5>=LR
UKv4_A_24_P724040	LOC729200	0.386	2.67567e-14	HR-Event1.5>=LR
UKv4_A_23_P144999	RAPGEF6	-0.386	2.71222e-14	HR-Event1.5<LR
UKv4_A_24_P134074	RPS19	0.386	2.71824e-14	HR-Event1.5>=LR
UKv4_A_23_P125680	TMEM255A	-0.606	2.74644e-14	HR-Event1.5<LR
UKv4_A_32_P359110	KLHL17	-0.386	2.7589e-14	HR-Event1.5<LR
UKv4_A_23_P218058	KLRK1	-0.386	2.76192e-14	HR-Event1.5<LR
UKv4_A_23_P4536	EPB41L3	-0.511	2.81129e-14	HR-Event1.5<LR
UKv4_A_23_P376557	MMP25	-0.494	2.81273e-14	HR-Event1.5<LR
UKv4_A_23_P70448	HIST1H1A	-0.386	2.81949e-14	HR-Event1.5<LR
UKv4_A_32_P11499	UBE2N	0.386	2.85707e-14	HR-Event1.5>=LR
UKv4_A_23_P211806	LRRFIP2	-0.386	2.89513e-14	HR-Event1.5<LR
UKv4_A_23_P381746	ASXL3	-0.385	2.90493e-14	HR-Event1.5<LR
UKv4_A_24_P464489	RPL27AP2	0.385	2.90678e-14	HR-Event1.5>=LR
UKv4_A_23_P101642	PTPRH	-0.625	2.90854e-14	HR-Event1.5<LR
UKv4_A_24_P943566	PHACTR1	-0.385	2.92173e-14	HR-Event1.5<LR
UKv4_A_23_P158277	TMCO4	-0.385	2.96375e-14	HR-Event1.5<LR
UKv4_A_23_P366455	WIPF2	-0.494	2.97583e-14	HR-Event1.5<LR
UKv4_A_23_P209200	CCNE1	0.385	2.97833e-14	HR-Event1.5>=LR
UKv4_A_24_P475864	RRN3P2	-0.385	2.97858e-14	HR-Event1.5<LR
UKv4_A_23_P201160	CD1E	-0.503	3.00977e-14	HR-Event1.5<LR
UKv4_A_23_P368729	TFEB	-0.532	3.04434e-14	HR-Event1.5<LR
UKv4_A_24_P204214	NCOR1	-0.385	3.07125e-14	HR-Event1.5<LR
UKv4_A_23_P139891	FAIM2	-0.385	3.10957e-14	HR-Event1.5<LR
UKv4_A_24_P62860	STAM2	-0.385	3.16912e-14	HR-Event1.5<LR
UKv4_A_24_P139665	HPCAL4	-0.547	3.20375e-14	HR-Event1.5<LR
UKv4_A_23_P121773	FRG1	0.385	3.22274e-14	HR-Event1.5>=LR
UKv4_A_24_P140608	HBEGF	-0.385	3.22521e-14	HR-Event1.5<LR
UKv4_A_24_P106382	SENP6	-0.385	3.24158e-14	HR-Event1.5<LR
UKv4_A_23_P91900	SMC4	0.351	3.25266e-14	HR-Event1.5>=LR
UKv4_A_24_P191067	CLSTN1	-0.501	3.25402e-14	HR-Event1.5<LR
UKv4_A_23_P24004	IFIT2	-0.385	3.30481e-14	HR-Event1.5<LR
UKv4_A_24_P413988	TGOLN2	-0.385	3.32364e-14	HR-Event1.5<LR
UKv4_A_23_P102420	CCT4	0.385	3.36088e-14	HR-Event1.5>=LR
UKv4_A_23_P27013	HOXB9	-0.385	3.36344e-14	HR-Event1.5<LR
UKv4_A_23_P215479	CLIP2	-0.385	3.36481e-14	HR-Event1.5<LR
UKv4_A_24_P29686	ZMIZ2	-0.384	3.51302e-14	HR-Event1.5<LR
UKv4_A_32_P127248	KIAA1715	-0.384	3.52247e-14	HR-Event1.5<LR
UKv4_A_23_P105264	ETV6	-0.384	3.52423e-14	HR-Event1.5<LR
UKv4_Hs454507.2	NCAM1	-0.384	3.52512e-14	HR-Event1.5<LR
UKv4_A_24_P24142	RPS2P18	0.384	3.54068e-14	HR-Event1.5>=LR
UKv4_A_23_P12816	HELLS	0.384	3.59875e-14	HR-Event1.5>=LR
UKv4_A_23_P80321	POLR2F	0.384	3.65749e-14	HR-Event1.5>=LR
UKv4_A_23_P130919	MOB3A	-0.384	3.66143e-14	HR-Event1.5<LR
UKv4_A_23_P203120	CADM1	-0.482	3.67126e-14	HR-Event1.5<LR
UKv4_A_23_P128281	KLRC3	-0.384	3.67666e-14	HR-Event1.5<LR
UKv4_A_23_P384085	GCC2	-0.384	3.67882e-14	HR-Event1.5<LR
UKv4_A_23_P55076	INPP5K	-0.486	3.6829e-14	HR-Event1.5<LR
UKv4_A_24_P160460	SLC39A3	0.384	3.75677e-14	HR-Event1.5>=LR
UKv4_A_23_P218190	CAPN3	-0.502	3.7652e-14	HR-Event1.5<LR
UKv4_A_24_P133991	ANKRD12	-0.384	3.89817e-14	HR-Event1.5<LR
UKv4_A_24_P75019	RP9P	-0.384	3.89932e-14	HR-Event1.5<LR
UKv4_A_23_P111492	MOSPD3	-0.384	3.97068e-14	HR-Event1.5<LR
UKv4_A_24_P42633	CDC42P6	-0.527	4.00709e-14	HR-Event1.5<LR
UKv4_A_23_P35021	B3GALT6	-0.383	4.05138e-14	HR-Event1.5<LR
UKv4_A_24_P225970	SGOL1	0.344	4.2199e-14	HR-Event1.5>=LR
UKv4_A_23_P253692	GPR64	-0.383	4.22677e-14	HR-Event1.5<LR
UKv4_A_23_P149301	HIST3H2A	0.383	4.3098e-14	HR-Event1.5>=LR
UKv4_A_23_P215461	LIMK1	-0.383	4.35857e-14	HR-Event1.5<LR
UKv4_A_24_P126628	TMEM194A	0.383	4.44081e-14	HR-Event1.5>=LR
UKv4_A_23_P250122	FAM20C	-0.518	4.62649e-14	HR-Event1.5<LR
UKv4_A_23_P36345	STARD10	-0.383	4.64058e-14	HR-Event1.5<LR
UKv4_A_24_P216765	TOMM20	0.383	4.66917e-14	HR-Event1.5>=LR
UKv4_A_24_P188116	ANKRD2	0.383	4.69971e-14	HR-Event1.5>=LR
UKv4_A_23_P127068	SEMA4G	-0.383	4.75499e-14	HR-Event1.5<LR
UKv4_A_23_P142830	PLA2R1	-0.521	4.76301e-14	HR-Event1.5<LR
UKv4_A_24_P51588	CCNL2	-0.536	4.7639e-14	HR-Event1.5<LR
UKv4_A_24_P411749	GPR126	-0.382	4.80921e-14	HR-Event1.5<LR
UKv4_A_23_P41487	TBC1D9	-0.382	4.84225e-14	HR-Event1.5<LR
UKv4_A_23_P9779	IRX5	0.382	4.91408e-14	HR-Event1.5>=LR
UKv4_A_23_P219197	RGS3	-0.478	4.92099e-14	HR-Event1.5<LR
UKv4_A_23_P31399	PON2	-0.382	5.06253e-14	HR-Event1.5<LR
UKv4_A_24_P767422	HNRNPCL1	0.382	5.0851e-14	HR-Event1.5>=LR
UKv4_A_23_P145024	ADRB2	-0.517	5.13557e-14	HR-Event1.5<LR
UKv4_A_23_P163117	C14orf169	0.382	5.25527e-14	HR-Event1.5>=LR
UKv4_A_23_P151426	FOXO1	-0.493	5.36501e-14	HR-Event1.5<LR
UKv4_A_32_P80455	RORB	-0.382	5.46667e-14	HR-Event1.5<LR
UKv4_A_23_P103628	HEATR1	0.382	5.51557e-14	HR-Event1.5>=LR
UKv4_A_24_P178654	RPL18AP15	0.382	5.51787e-14	HR-Event1.5>=LR
UKv4_A_32_P155666	ECEL1	-0.562	5.60587e-14	HR-Event1.5<LR
UKv4_A_23_P200637	FBXO44	-0.478	5.64152e-14	HR-Event1.5<LR
UKv4_A_23_P37144	DTD2	0.381	5.68194e-14	HR-Event1.5>=LR
UKv4_A_24_P229055	SEMA4D	-0.381	5.76522e-14	HR-Event1.5<LR
UKv4_A_24_P403150	FLJ34503	-0.477	5.7943e-14	HR-Event1.5<LR
UKv4_A_24_P551028	SPOPL	-0.381	5.81049e-14	HR-Event1.5<LR
UKv4_A_24_P53051	LACTB	-0.381	5.93027e-14	HR-Event1.5<LR
UKv4_A_23_P408376	HSPA12A	-0.381	5.97809e-14	HR-Event1.5<LR
UKv4_A_24_P283189	CD14	-0.381	6.00006e-14	HR-Event1.5<LR
UKv4_A_23_P432947	GREM1	-0.381	6.00268e-14	HR-Event1.5<LR
UKv4_A_23_P324718	SYNJ1	-0.381	6.02272e-14	HR-Event1.5<LR
UKv4_A_23_P86504	C10orf76	-0.381	6.11414e-14	HR-Event1.5<LR
UKv4_A_23_P88233	EMC9	0.381	6.1773e-14	HR-Event1.5>=LR
UKv4_A_24_P303524	MICALL2	-0.548	6.27526e-14	HR-Event1.5<LR
UKv4_A_23_P428219	EZH1	-0.501	6.38967e-14	HR-Event1.5<LR
UKv4_A_23_P36882	NTS	0.381	6.43069e-14	HR-Event1.5>=LR
UKv4_A_23_P80684	PHF7	-0.515	6.44845e-14	HR-Event1.5<LR
UKv4_A_23_P346813	PAK3	-0.381	6.45339e-14	HR-Event1.5<LR
UKv4_A_23_P398172	FAM135A	-0.381	6.49326e-14	HR-Event1.5<LR
UKv4_A_23_P500244	TRPV1	-0.497	6.53688e-14	HR-Event1.5<LR
UKv4_A_23_P216806	APBA1	-0.381	6.53828e-14	HR-Event1.5<LR
UKv4_A_23_P144807	2015-09-08	-0.496	6.54603e-14	HR-Event1.5<LR
UKv4_A_23_P56734	HNMT	-0.38	6.75563e-14	HR-Event1.5<LR
UKv4_A_24_P936014	DKFZP434H168	-0.38	6.80104e-14	HR-Event1.5<LR
UKv4_A_24_P58477	PRELID1P4	0.38	6.87382e-14	HR-Event1.5>=LR
UKv4_A_23_P14493	DNAAF2	0.38	6.91617e-14	HR-Event1.5>=LR
UKv4_A_32_P60065	F2RL2	-0.38	7.08001e-14	HR-Event1.5<LR
UKv4_A_23_P117933	GCSH	0.38	7.087e-14	HR-Event1.5>=LR
UKv4_A_24_P346855	MKI67	0.33	7.15296e-14	HR-Event1.5>=LR
UKv4_A_23_P414312	KNDC1	-0.548	7.1715e-14	HR-Event1.5<LR
UKv4_A_23_P50108	NDC80	0.355	7.34342e-14	HR-Event1.5>=LR
UKv4_A_24_P880043	PCGF5	-0.489	7.345e-14	HR-Event1.5<LR
UKv4_A_23_P94571	ELAVL2	-0.38	7.34664e-14	HR-Event1.5<LR
UKv4_A_23_P145555	MLIP	-0.38	7.35879e-14	HR-Event1.5<LR
UKv4_A_23_P97394	BCAR3	-0.38	7.44128e-14	HR-Event1.5<LR
UKv4_Hs6434.4	C14orf132	-0.38	7.61608e-14	HR-Event1.5<LR
UKv4_A_32_P514599	HSPD1P6	0.379	7.9202e-14	HR-Event1.5>=LR
UKv4_A_23_P51690	RHBG	0.379	8.05947e-14	HR-Event1.5>=LR
UKv4_A_24_P785293	SNHG1	0.488	8.07411e-14	HR-Event1.5>=LR
UKv4_A_32_P137920	RSPH4A	-0.548	8.07952e-14	HR-Event1.5<LR
UKv4_A_23_P873	THEMIS2	-0.379	8.11544e-14	HR-Event1.5<LR
UKv4_A_23_P60016	PTTG3P	0.347	8.20691e-14	HR-Event1.5>=LR
UKv4_A_24_P337000	TTC7A	-0.504	8.29789e-14	HR-Event1.5<LR
UKv4_A_23_P128991	SLIRP	0.379	8.33403e-14	HR-Event1.5>=LR
UKv4_A_32_P23838	CYP4V2	-0.5	8.34839e-14	HR-Event1.5<LR
UKv4_A_32_P22078	RPS9P4	0.379	8.78452e-14	HR-Event1.5>=LR
UKv4_A_23_P140705	KNSTRN	0.379	8.78879e-14	HR-Event1.5>=LR
UKv4_A_23_P355244	SAMD9	-0.486	8.79415e-14	HR-Event1.5<LR
UKv4_A_32_P101313	PTPLAD2	-0.379	8.8881e-14	HR-Event1.5<LR
UKv4_A_23_P336670	C3orf17	0.379	8.89023e-14	HR-Event1.5>=LR
UKv4_A_24_P227091	KIF11	0.343	8.95577e-14	HR-Event1.5>=LR
UKv4_A_23_P118203	ZG16B	-0.379	8.98617e-14	HR-Event1.5<LR
UKv4_A_23_P161152	PDSS1	0.379	9.09263e-14	HR-Event1.5>=LR
UKv4_A_23_P372638	CHD9	-0.379	9.11613e-14	HR-Event1.5<LR
UKv4_A_23_P162702	HECTD4	-0.379	9.15703e-14	HR-Event1.5<LR
UKv4_A_23_P219060	GPSM3	-0.379	9.16533e-14	HR-Event1.5<LR
UKv4_A_24_P63727	STK38	-0.378	9.26065e-14	HR-Event1.5<LR
UKv4_A_32_P24165	FANCD2	0.378	9.27684e-14	HR-Event1.5>=LR
UKv4_A_23_P49878	FAM64A	0.349	9.28266e-14	HR-Event1.5>=LR
UKv4_A_23_P422193	SUV39H1	0.378	9.54778e-14	HR-Event1.5>=LR
UKv4_A_23_P71146	POLD2	0.378	9.5548e-14	HR-Event1.5>=LR
UKv4_A_24_P376707	HDGF	0.378	9.55594e-14	HR-Event1.5>=LR
UKv4_A_23_P117623	TDP1	0.378	9.66981e-14	HR-Event1.5>=LR
UKv4_A_23_P82351	BBS9	-0.378	9.83374e-14	HR-Event1.5<LR
UKv4_A_23_P80773	SRPRB	0.378	9.86056e-14	HR-Event1.5>=LR
UKv4_A_24_P739075	GAPDHP66	0.378	9.8607e-14	HR-Event1.5>=LR
UKv4_A_23_P99292	RAD51AP1	0.348	9.86894e-14	HR-Event1.5>=LR
UKv4_A_23_P129209	IDH2	0.378	9.93961e-14	HR-Event1.5>=LR
UKv4_A_23_P66402	MED9	-0.378	1.00272e-13	HR-Event1.5<LR
UKv4_A_23_P102876	CCT8	0.378	1.02806e-13	HR-Event1.5>=LR
UKv4_A_23_P140490	CELF6	-0.519	1.03174e-13	HR-Event1.5<LR
UKv4_A_32_P109572	HNRNPL	0.378	1.03363e-13	HR-Event1.5>=LR
UKv4_A_23_P328259	FHDC1	-0.378	1.03444e-13	HR-Event1.5<LR
UKv4_A_23_P301942	NPPC	0.378	1.04201e-13	HR-Event1.5>=LR
UKv4_A_23_P85783	PHGDH	0.52	1.06209e-13	HR-Event1.5>=LR
UKv4_A_23_P78608	DENND1C	-0.378	1.06342e-13	HR-Event1.5<LR
UKv4_A_32_P7721	RORA	-0.485	1.06794e-13	HR-Event1.5<LR
UKv4_A_23_P406025	PRUNE2	-0.51	1.09844e-13	HR-Event1.5<LR
UKv4_A_24_P349596	RPL7AP17	0.377	1.09955e-13	HR-Event1.5>=LR
UKv4_A_23_P57856	BCL6	-0.484	1.10625e-13	HR-Event1.5<LR
UKv4_A_24_P612656	RPL13AP13	0.377	1.12213e-13	HR-Event1.5>=LR
UKv4_A_24_P861442	RPS15P1	0.377	1.13353e-13	HR-Event1.5>=LR
UKv4_A_24_P187197	LOC440300	-0.377	1.16015e-13	HR-Event1.5<LR
UKv4_A_23_P51187	PRKCZ	-0.595	1.1633e-13	HR-Event1.5<LR
UKv4_A_32_P145790	LOC728732	0.377	1.16396e-13	HR-Event1.5>=LR
UKv4_A_23_P118038	NUTF2	0.377	1.1641e-13	HR-Event1.5>=LR
UKv4_A_23_P107247	CACNA1G	-0.377	1.1731e-13	HR-Event1.5<LR
UKv4_A_23_P354734	PCDHGA11	-0.377	1.18128e-13	HR-Event1.5<LR
UKv4_A_23_P139687	ERP27	-0.487	1.18375e-13	HR-Event1.5<LR
UKv4_A_32_P182156	ZNF511	0.377	1.19253e-13	HR-Event1.5>=LR
UKv4_A_23_P218637	RGPD5	-0.377	1.19415e-13	HR-Event1.5<LR
UKv4_A_23_P210900	ACSS2	-0.377	1.19617e-13	HR-Event1.5<LR
UKv4_A_24_P110967	PCMTD1	-0.377	1.22534e-13	HR-Event1.5<LR
UKv4_A_23_P73297	MAGI1	-0.377	1.2257e-13	HR-Event1.5<LR
UKv4_A_23_P127460	SIPA1	-0.377	1.24659e-13	HR-Event1.5<LR
UKv4_A_23_P420196	SOCS1	-0.377	1.26448e-13	HR-Event1.5<LR
UKv4_A_23_P92424	UTP3	0.376	1.27419e-13	HR-Event1.5>=LR
UKv4_A_23_P416468	PIF1	0.376	1.30026e-13	HR-Event1.5>=LR
UKv4_A_24_P261052	MTMR9	-0.376	1.30056e-13	HR-Event1.5<LR
UKv4_A_23_P53011	TUT1	0.376	1.30068e-13	HR-Event1.5>=LR
UKv4_A_23_P216455	RLN2	0.376	1.30324e-13	HR-Event1.5>=LR
UKv4_A_23_P252236	KLKB1	-0.376	1.30444e-13	HR-Event1.5<LR
UKv4_A_24_P788878	C2CD4B	-0.538	1.35212e-13	HR-Event1.5<LR
UKv4_A_23_P69339	ACAA1	-0.376	1.36793e-13	HR-Event1.5<LR
UKv4_A_23_P312174	ALMS1	0.376	1.38661e-13	HR-Event1.5>=LR
UKv4_A_23_P8281	IFNGR1	-0.376	1.38908e-13	HR-Event1.5<LR
UKv4_A_24_P360206	PCDHA11	-0.376	1.40496e-13	HR-Event1.5<LR
UKv4_A_23_P207245	TEKT3	-0.49	1.40599e-13	HR-Event1.5<LR
UKv4_A_23_P15751	GCGR	-0.376	1.40696e-13	HR-Event1.5<LR
UKv4_A_23_P76090	STAT2	-0.376	1.47349e-13	HR-Event1.5<LR
UKv4_A_23_P218549	EMR3	-0.375	1.50601e-13	HR-Event1.5<LR
UKv4_A_23_P48029	CLEC4A	-0.474	1.51577e-13	HR-Event1.5<LR
UKv4_A_23_P334173	LY75	-0.529	1.54525e-13	HR-Event1.5<LR
UKv4_A_23_P53724	CLSTN3	-0.491	1.55478e-13	HR-Event1.5<LR
UKv4_A_23_P20852	AUH	-0.375	1.55713e-13	HR-Event1.5<LR
UKv4_A_24_P332837	MSL1	-0.474	1.5601e-13	HR-Event1.5<LR
UKv4_A_23_P208358	RPL28	0.375	1.59209e-13	HR-Event1.5>=LR
UKv4_A_23_P218225	QPRT	0.375	1.6286e-13	HR-Event1.5>=LR
UKv4_A_23_P405878	C12orf54	-0.484	1.65803e-13	HR-Event1.5<LR
UKv4_A_23_P259692	PSAT1	0.478	1.66127e-13	HR-Event1.5>=LR
UKv4_A_32_P65926	RPL7AP31	0.375	1.67218e-13	HR-Event1.5>=LR
UKv4_A_23_P75310	ARHGAP22	-0.496	1.68488e-13	HR-Event1.5<LR
UKv4_A_32_P524014	UTRN	-0.508	1.68836e-13	HR-Event1.5<LR
UKv4_A_23_P95353	PPP6R2	-0.496	1.68888e-13	HR-Event1.5<LR
UKv4_A_23_P26557	C16orf59	0.375	1.68993e-13	HR-Event1.5>=LR
UKv4_A_23_P256455	RPA3	0.375	1.6931e-13	HR-Event1.5>=LR
UKv4_A_23_P394377	KCNRG	-0.375	1.71609e-13	HR-Event1.5<LR
UKv4_A_23_P17345	MAFB	-0.524	1.73067e-13	HR-Event1.5<LR
UKv4_A_24_P315921	PPIEL	-0.526	1.76221e-13	HR-Event1.5<LR
UKv4_A_23_P110412	TMEM150C	-0.487	1.79241e-13	HR-Event1.5<LR
UKv4_A_24_P929807	TRA2A	-0.374	1.79348e-13	HR-Event1.5<LR
UKv4_A_23_P100001	FAM174B	-0.514	1.79419e-13	HR-Event1.5<LR
UKv4_A_24_P408321	OSBPL2	-0.374	1.7942e-13	HR-Event1.5<LR
UKv4_A_23_P419107	TCP11L2	-0.374	1.80666e-13	HR-Event1.5<LR
UKv4_A_23_P123666	TBC1D2	-0.472	1.81161e-13	HR-Event1.5<LR
UKv4_A_24_P220485	OLFML2A	-0.374	1.82021e-13	HR-Event1.5<LR
UKv4_A_23_P339191	CBL	-0.374	1.83058e-13	HR-Event1.5<LR
UKv4_A_23_P419192	ZNF800	-0.479	1.8336e-13	HR-Event1.5<LR
UKv4_A_23_P32707	ESPL1	0.344	1.83488e-13	HR-Event1.5>=LR
UKv4_A_23_P11543	FUCA1	-0.505	1.86023e-13	HR-Event1.5<LR
UKv4_A_23_P69179	LEPREL1	-0.374	1.87363e-13	HR-Event1.5<LR
UKv4_A_24_P149036	DPYSL3	-0.51	1.90903e-13	HR-Event1.5<LR
UKv4_A_23_P106998	MRPS23	0.374	1.91352e-13	HR-Event1.5>=LR
UKv4_A_24_P339611	PDCD5	0.374	1.92074e-13	HR-Event1.5>=LR
UKv4_A_24_P838947	TBC1D3P5	-0.374	1.94758e-13	HR-Event1.5<LR
UKv4_A_23_P56188	UBA52	0.374	1.96627e-13	HR-Event1.5>=LR
UKv4_A_23_P8664	DMTF1	-0.374	1.96665e-13	HR-Event1.5<LR
UKv4_A_24_P87763	EEF2	0.374	1.97053e-13	HR-Event1.5>=LR
UKv4_A_23_P206585	PRKCB	-0.55	1.99203e-13	HR-Event1.5<LR
UKv4_A_23_P150807	PPFIBP2	-0.487	1.99256e-13	HR-Event1.5<LR
UKv4_A_23_P26582	GNAO1	-0.474	2.03138e-13	HR-Event1.5<LR
UKv4_A_23_P2705	LPAR6	-0.374	2.04808e-13	HR-Event1.5<LR
UKv4_A_23_P65022	ACADS	-0.483	2.05192e-13	HR-Event1.5<LR
UKv4_A_23_P22926	GNB1	-0.474	2.08566e-13	HR-Event1.5<LR
UKv4_A_24_P45728	CGN	-0.557	2.21002e-13	HR-Event1.5<LR
UKv4_A_23_P54622	KIF22	0.373	2.21736e-13	HR-Event1.5>=LR
UKv4_A_32_P38145	PACSIN2	-0.373	2.21859e-13	HR-Event1.5<LR
UKv4_A_23_P134139	FABP7	-0.373	2.21885e-13	HR-Event1.5<LR
UKv4_A_32_P150856	LOC407835	0.373	2.23487e-13	HR-Event1.5>=LR
UKv4_A_23_P107369	KIF1C	-0.373	2.24461e-13	HR-Event1.5<LR
UKv4_A_23_P35349	SVIL	-0.373	2.26856e-13	HR-Event1.5<LR
UKv4_A_23_P102235	SNRPG	0.373	2.28343e-13	HR-Event1.5>=LR
UKv4_A_23_P145074	PNRC1	-0.373	2.3078e-13	HR-Event1.5<LR
UKv4_A_24_P341677	RPLP0P3	0.373	2.31299e-13	HR-Event1.5>=LR
UKv4_A_23_P37205	NDRG2	-0.373	2.31497e-13	HR-Event1.5<LR
UKv4_A_23_P163216	ATP8B4	-0.373	2.35507e-13	HR-Event1.5<LR
UKv4_A_24_P94916	LST1	-0.474	2.39582e-13	HR-Event1.5<LR
UKv4_A_24_P109821	LOC647030	0.372	2.42451e-13	HR-Event1.5>=LR
UKv4_A_23_P90510	REEP6	-0.511	2.43943e-13	HR-Event1.5<LR
UKv4_A_23_P26143	C15orf61	0.372	2.44216e-13	HR-Event1.5>=LR
UKv4_A_32_P12021	FAM26E	-0.372	2.51077e-13	HR-Event1.5<LR
UKv4_A_23_P13740	NAV3	-0.464	2.53256e-13	HR-Event1.5<LR
UKv4_A_23_P155733	KCNIP4	-0.372	2.53262e-13	HR-Event1.5<LR
UKv4_A_23_P148916	OSBPL9	-0.518	2.55569e-13	HR-Event1.5<LR
UKv4_A_24_P393811	TMCO1	0.372	2.55905e-13	HR-Event1.5>=LR
UKv4_A_32_P134846	C9orf123	0.372	2.56283e-13	HR-Event1.5>=LR
UKv4_A_23_P136173	CSF2RA	-0.503	2.56806e-13	HR-Event1.5<LR
UKv4_A_23_P4754	CLPP	0.372	2.59712e-13	HR-Event1.5>=LR
UKv4_A_24_P68819	PPP1R21	-0.474	2.6005e-13	HR-Event1.5<LR
UKv4_A_23_P21485	PID1	-0.495	2.60903e-13	HR-Event1.5<LR
UKv4_A_32_P225355	CPEB2	-0.471	2.61734e-13	HR-Event1.5<LR
UKv4_A_24_P338145	STOML2	0.372	2.64253e-13	HR-Event1.5>=LR
UKv4_A_23_P56898	KYNU	-0.372	2.66079e-13	HR-Event1.5<LR
UKv4_A_23_P212655	KLHL6	-0.466	2.67204e-13	HR-Event1.5<LR
UKv4_A_23_P19510	HLA-DQB2	-0.372	2.6951e-13	HR-Event1.5<LR
UKv4_A_23_P64010	MTCH2	0.372	2.69723e-13	HR-Event1.5>=LR
UKv4_A_24_P174294	LRRTM4	-0.474	2.70402e-13	HR-Event1.5<LR
UKv4_A_23_P64343	TIMM10	0.372	2.71095e-13	HR-Event1.5>=LR
UKv4_A_24_P110558	IGIP	-0.471	2.7394e-13	HR-Event1.5<LR
UKv4_A_23_P254816	TCF15	0.372	2.75023e-13	HR-Event1.5>=LR
UKv4_A_23_P33168	SLC18A1	-0.526	2.75318e-13	HR-Event1.5<LR
UKv4_A_23_P11331	TCEAL8	0.324	2.7671e-13	HR-Event1.5>=LR
UKv4_A_23_P4190	ACSF2	-0.371	2.83007e-13	HR-Event1.5<LR
UKv4_A_23_P49481	USP7	0.371	2.85809e-13	HR-Event1.5>=LR
UKv4_A_23_P417942	FNBP1L	-0.371	2.85944e-13	HR-Event1.5<LR
UKv4_A_23_P18559	INPP4B	-0.488	2.87331e-13	HR-Event1.5<LR
UKv4_A_32_P113682	ZYG11B	-0.483	2.89594e-13	HR-Event1.5<LR
UKv4_A_23_P151337	DLEU1	0.371	2.9693e-13	HR-Event1.5>=LR
UKv4_A_23_P65823	GABARAPL3	-0.544	2.97497e-13	HR-Event1.5<LR
UKv4_A_23_P167005	GPR160	-0.371	3.02186e-13	HR-Event1.5<LR
UKv4_A_23_P121686	AIMP1	0.371	3.02813e-13	HR-Event1.5>=LR
UKv4_A_23_P82065	ELOVL4	-0.371	3.03358e-13	HR-Event1.5<LR
UKv4_A_23_P52121	PDZK1	-0.371	3.05293e-13	HR-Event1.5<LR
UKv4_A_23_P49041	TMEM62	-0.371	3.05416e-13	HR-Event1.5<LR
UKv4_A_23_P159650	COX7B	0.371	3.05965e-13	HR-Event1.5>=LR
UKv4_A_23_P200138	SLAMF8	-0.537	3.0607e-13	HR-Event1.5<LR
UKv4_A_23_P355295	FMO2	-0.371	3.08437e-13	HR-Event1.5<LR
UKv4_A_23_P169978	ZNF608	-0.371	3.11456e-13	HR-Event1.5<LR
UKv4_A_23_P140515	TM2D3	-0.371	3.11857e-13	HR-Event1.5<LR
UKv4_A_23_P126135	MFN2	-0.513	3.12167e-13	HR-Event1.5<LR
UKv4_A_23_P345212	BOD1L2	0.371	3.12184e-13	HR-Event1.5>=LR
UKv4_A_23_P152284	SNRNP25	0.371	3.12362e-13	HR-Event1.5>=LR
UKv4_A_23_P108303	NDUFA7	0.371	3.15266e-13	HR-Event1.5>=LR
UKv4_A_23_P99452	BRCA2	0.338	3.15404e-13	HR-Event1.5>=LR
UKv4_A_23_P38046	CORO7	-0.371	3.15436e-13	HR-Event1.5<LR
UKv4_A_24_P383330	RPL7AP27	0.371	3.1549e-13	HR-Event1.5>=LR
UKv4_A_23_P74449	HPDL	0.5	3.17012e-13	HR-Event1.5>=LR
UKv4_A_23_P201279	UBE4B	-0.47	3.18022e-13	HR-Event1.5<LR
UKv4_A_23_P41512	HAUS3	0.37	3.30367e-13	HR-Event1.5>=LR
UKv4_A_23_P411113	CNTNAP1	-0.37	3.30583e-13	HR-Event1.5<LR
UKv4_BE379542	CHD3	-0.37	3.30598e-13	HR-Event1.5<LR
UKv4_A_23_P108216	FXYD1	-0.37	3.31467e-13	HR-Event1.5<LR
UKv4_A_23_P207632	ATP2A3	-0.518	3.33864e-13	HR-Event1.5<LR
UKv4_A_24_P202840	SIRPB2	-0.37	3.35047e-13	HR-Event1.5<LR
UKv4_A_23_P31615	PMP2	-0.37	3.36007e-13	HR-Event1.5<LR
UKv4_A_23_P367816	SNX29	-0.37	3.37292e-13	HR-Event1.5<LR
UKv4_A_23_P212354	CCR2	-0.37	3.41065e-13	HR-Event1.5<LR
UKv4_A_24_P256365	LOC642620	-0.472	3.41218e-13	HR-Event1.5<LR
UKv4_A_23_P502142	FYN	-0.37	3.43383e-13	HR-Event1.5<LR
UKv4_A_24_P153568	MPEG1	-0.494	3.55906e-13	HR-Event1.5<LR
UKv4_A_23_P25019	PRIM1	0.37	3.57215e-13	HR-Event1.5>=LR
UKv4_A_23_P354074	LYST	-0.513	3.58405e-13	HR-Event1.5<LR
UKv4_A_23_P117494	MTHFD1	0.37	3.58676e-13	HR-Event1.5>=LR
UKv4_A_23_P110811	COX7C	0.37	3.63808e-13	HR-Event1.5>=LR
UKv4_A_32_P210872	HEPN1	-0.489	3.64109e-13	HR-Event1.5<LR
UKv4_A_23_P210763	JAG1	-0.474	3.66741e-13	HR-Event1.5<LR
UKv4_A_23_P416289	DIXDC1	-0.37	3.67843e-13	HR-Event1.5<LR
UKv4_A_23_P50897	MKI67IP	0.37	3.72438e-13	HR-Event1.5>=LR
UKv4_A_23_P58529	DIMT1	0.37	3.72901e-13	HR-Event1.5>=LR
UKv4_A_24_P94402	MYCN	0.559	3.73081e-13	HR-Event1.5>=LR
UKv4_A_23_P69810	AGPAT9	-0.37	3.74556e-13	HR-Event1.5<LR
UKv4_A_23_P371787	KIAA0247	-0.495	3.77335e-13	HR-Event1.5<LR
UKv4_A_23_P31654	RPL8	0.37	3.79209e-13	HR-Event1.5>=LR
UKv4_A_23_P149668	KIF14	0.322	3.82797e-13	HR-Event1.5>=LR
UKv4_A_24_P110082	RPL29P21	0.369	3.98605e-13	HR-Event1.5>=LR
UKv4_A_23_P52639	COX8A	0.369	4.02065e-13	HR-Event1.5>=LR
UKv4_A_24_P152356	RPLP1P3	0.369	4.02311e-13	HR-Event1.5>=LR
UKv4_A_23_P6546	TUBGCP6	-0.47	4.08349e-13	HR-Event1.5<LR
UKv4_A_24_P208567	IL18R1	-0.478	4.10198e-13	HR-Event1.5<LR
UKv4_A_23_P20683	KIAA0020	0.465	4.10314e-13	HR-Event1.5>=LR
UKv4_A_23_P413796	HAUS1	0.369	4.12931e-13	HR-Event1.5>=LR
UKv4_A_23_P108564	B3GALT1	-0.369	4.13872e-13	HR-Event1.5<LR
UKv4_A_23_P63789	ZWINT	0.318	4.22314e-13	HR-Event1.5>=LR
UKv4_A_23_P70991	AIMP2	0.369	4.28358e-13	HR-Event1.5>=LR
UKv4_A_32_P83547	DDI2	-0.369	4.32985e-13	HR-Event1.5<LR
UKv4_A_32_P8813	LOC283663	-0.369	4.36728e-13	HR-Event1.5<LR
UKv4_A_23_P348253	CDHR3	-0.369	4.38646e-13	HR-Event1.5<LR
UKv4_A_24_P416079	NUSAP1	0.337	4.47108e-13	HR-Event1.5>=LR
UKv4_A_23_P71598	MPDZ	-0.368	4.52226e-13	HR-Event1.5<LR
UKv4_A_23_P311616	JMJD6	0.368	4.52468e-13	HR-Event1.5>=LR
UKv4_A_23_P374315	LACC1	-0.51	4.52654e-13	HR-Event1.5<LR
UKv4_A_32_P184727	KPNB1	0.368	4.5375e-13	HR-Event1.5>=LR
UKv4_A_23_P143414	ROMO1	0.368	4.54034e-13	HR-Event1.5>=LR
UKv4_A_23_P214208	CNR1	-0.473	4.56374e-13	HR-Event1.5<LR
UKv4_A_32_P33263	KLRG2	0.368	4.57522e-13	HR-Event1.5>=LR
UKv4_A_23_P502312	CD97	-0.497	4.59299e-13	HR-Event1.5<LR
UKv4_A_24_P294199	PLCL1	-0.478	4.65353e-13	HR-Event1.5<LR
UKv4_A_23_P326170	CALM2	-0.368	4.66634e-13	HR-Event1.5<LR
UKv4_A_23_P112289	TSTD2	-0.368	4.78769e-13	HR-Event1.5<LR
UKv4_A_24_P928052	NRP1	-0.538	4.79003e-13	HR-Event1.5<LR
UKv4_A_24_P940815	SGPL1	-0.368	4.79138e-13	HR-Event1.5<LR
UKv4_A_23_P125519	RPS4X	0.368	4.79792e-13	HR-Event1.5>=LR
UKv4_A_23_P19619	HIVEP1	-0.46	4.81592e-13	HR-Event1.5<LR
UKv4_A_23_P411814	OSTC	0.368	4.82587e-13	HR-Event1.5>=LR
UKv4_A_32_P10003	TUBA3D	-0.368	4.88801e-13	HR-Event1.5<LR
UKv4_A_23_P408996	MBOAT1	-0.368	4.91892e-13	HR-Event1.5<LR
UKv4_Hs93714.4	DLGAP1-AS1	-0.368	5.02381e-13	HR-Event1.5<LR
UKv4_A_23_P133656	LAMA4	-0.485	5.03611e-13	HR-Event1.5<LR
UKv4_A_23_P87329	NAT10	0.368	5.05582e-13	HR-Event1.5>=LR
UKv4_A_23_P166677	MFSD1	-0.368	5.14177e-13	HR-Event1.5<LR
UKv4_A_24_P375683	RPL7AP11	0.368	5.25912e-13	HR-Event1.5>=LR
UKv4_A_23_P82478	PUS7	0.501	5.265e-13	HR-Event1.5>=LR
UKv4_A_23_P90130	NAPSA	-0.367	5.31932e-13	HR-Event1.5<LR
UKv4_A_24_P309594	SLC48A1	-0.461	5.34369e-13	HR-Event1.5<LR
UKv4_A_23_P17695	SLC37A1	-0.517	5.37574e-13	HR-Event1.5<LR
UKv4_A_24_P180680	LAPTM4B	0.367	5.40689e-13	HR-Event1.5>=LR
UKv4_A_24_P213788	LEF1-AS1	-0.367	5.42624e-13	HR-Event1.5<LR
UKv4_A_23_P89422	ABCA10	-0.367	5.43384e-13	HR-Event1.5<LR
UKv4_A_23_P207400	BRCA1	0.367	5.5019e-13	HR-Event1.5>=LR
UKv4_A_24_P366777	NOTCH2NL	-0.498	5.50464e-13	HR-Event1.5<LR
UKv4_A_24_P97374	EOMES	-0.367	5.62809e-13	HR-Event1.5<LR
UKv4_A_24_P234768	HTR4	-0.367	5.64294e-13	HR-Event1.5<LR
UKv4_A_23_P251686	ADRBK2	-0.367	5.67101e-13	HR-Event1.5<LR
UKv4_A_24_P202522	AQP4	-0.367	5.67398e-13	HR-Event1.5<LR
UKv4_A_24_P310864	CCDC24	-0.561	5.68582e-13	HR-Event1.5<LR
UKv4_A_24_P45446	GBP4	-0.367	5.76618e-13	HR-Event1.5<LR
UKv4_A_23_P112846	MTHFD2L	0.367	5.76648e-13	HR-Event1.5>=LR
UKv4_A_23_P144071	COL7A1	-0.497	5.76816e-13	HR-Event1.5<LR
UKv4_A_23_P312132	ITGAX	-0.476	5.88585e-13	HR-Event1.5<LR
UKv4_A_32_P46510	ZC3H6	-0.367	5.89662e-13	HR-Event1.5<LR
UKv4_A_23_P143935	PIGZ	-0.513	5.9651e-13	HR-Event1.5<LR
UKv4_A_24_P347566	TLN2	-0.488	6.02695e-13	HR-Event1.5<LR
UKv4_A_24_P135061	NBPF11	-0.482	6.18944e-13	HR-Event1.5<LR
UKv4_A_23_P75786	SLC15A3	-0.474	6.21244e-13	HR-Event1.5<LR
UKv4_A_23_P107597	ATP8B1	-0.366	6.33682e-13	HR-Event1.5<LR
UKv4_A_24_P76521	GSG2	0.366	6.46685e-13	HR-Event1.5>=LR
UKv4_A_23_P17134	MAL	-0.467	6.47013e-13	HR-Event1.5<LR
UKv4_A_23_P8241	FBXO5	0.366	6.48458e-13	HR-Event1.5>=LR
UKv4_A_32_P158966	KLRF1	-0.366	6.49138e-13	HR-Event1.5<LR
UKv4_A_23_P22232	KLRC2	-0.366	6.55529e-13	HR-Event1.5<LR
UKv4_A_23_P104624	ENDOD1	-0.366	6.61082e-13	HR-Event1.5<LR
UKv4_A_23_P213069	TMEM33	0.366	6.61794e-13	HR-Event1.5>=LR
UKv4_A_23_P6624	UMPS	0.366	6.66237e-13	HR-Event1.5>=LR
UKv4_A_23_P63459	COA6	0.366	6.70392e-13	HR-Event1.5>=LR
UKv4_A_23_P382065	EMCN	-0.366	6.70994e-13	HR-Event1.5<LR
UKv4_A_23_P360804	CPNE5	-0.464	6.71792e-13	HR-Event1.5<LR
UKv4_A_23_P21376	MAGI2	-0.366	6.72189e-13	HR-Event1.5<LR
UKv4_A_23_P417891	ARHGEF7	-0.476	6.75953e-13	HR-Event1.5<LR
UKv4_A_23_P168014	HIST1H2AJ	0.366	6.86115e-13	HR-Event1.5>=LR
UKv4_A_23_P8452	LFNG	-0.47	6.91528e-13	HR-Event1.5<LR
UKv4_A_23_P257956	ILF2	0.307	6.91552e-13	HR-Event1.5>=LR
UKv4_A_23_P120953	SERHL2	-0.474	7.01025e-13	HR-Event1.5<LR
UKv4_A_23_P253412	MRPL50	0.366	7.02952e-13	HR-Event1.5>=LR
UKv4_A_23_P164228	ATP5G1	0.366	7.06601e-13	HR-Event1.5>=LR
UKv4_A_23_P321377	C1orf216	-0.366	7.07468e-13	HR-Event1.5<LR
UKv4_A_23_P374919	LRRC71	-0.483	7.17583e-13	HR-Event1.5<LR
UKv4_A_32_P83465	NBPF24	-0.48	7.17975e-13	HR-Event1.5<LR
UKv4_A_32_P453321	C1orf228	-0.485	7.1927e-13	HR-Event1.5<LR
UKv4_A_23_P167030	PTH1R	-0.461	7.26642e-13	HR-Event1.5<LR
UKv4_A_23_P218068	PLEKHA5	-0.365	7.38125e-13	HR-Event1.5<LR
UKv4_A_24_P325992	LIFR	-0.469	7.39742e-13	HR-Event1.5<LR
UKv4_A_23_P28068	GTPBP3	0.365	7.40431e-13	HR-Event1.5>=LR
UKv4_A_23_P132910	RBM47	-0.468	7.41967e-13	HR-Event1.5<LR
UKv4_A_23_P256487	CD274	-0.365	7.42666e-13	HR-Event1.5<LR
UKv4_A_23_P146849	APBA2	-0.365	7.45701e-13	HR-Event1.5<LR
UKv4_A_23_P63798	KLF6	-0.365	7.45822e-13	HR-Event1.5<LR
UKv4_A_32_P97862	TEX38	-0.492	7.57644e-13	HR-Event1.5<LR
UKv4_A_23_P500400	ABCA6	-0.458	7.75861e-13	HR-Event1.5<LR
UKv4_A_23_P205567	PRKCH	-0.365	7.7647e-13	HR-Event1.5<LR
UKv4_A_23_P94422	MELK	0.322	7.96809e-13	HR-Event1.5>=LR
UKv4_A_23_P157371	FAM3C	-0.365	7.99286e-13	HR-Event1.5<LR
UKv4_A_24_P298228	SLC25A5P3	0.365	7.99647e-13	HR-Event1.5>=LR
UKv4_A_23_P140450	SLC27A2	0.336	8.05198e-13	HR-Event1.5>=LR
UKv4_A_23_P28688	CPSF3	0.365	8.05407e-13	HR-Event1.5>=LR
UKv4_A_24_P170514	OR7E47P	-0.365	8.10142e-13	HR-Event1.5<LR
UKv4_A_23_P214059	NR3C1	-0.529	8.16962e-13	HR-Event1.5<LR
UKv4_A_32_P106732	FANCM	0.365	8.21396e-13	HR-Event1.5>=LR
UKv4_A_23_P45396	HSD17B10	0.365	8.22599e-13	HR-Event1.5>=LR
UKv4_A_23_P25913	DNAL1	0.365	8.26115e-13	HR-Event1.5>=LR
UKv4_A_23_P105442	GRASP	-0.365	8.28366e-13	HR-Event1.5<LR
UKv4_A_23_P19673	SGK1	-0.481	8.34515e-13	HR-Event1.5<LR
UKv4_A_23_P149221	HECTD3	-0.478	8.4733e-13	HR-Event1.5<LR
UKv4_A_32_P94798	ANXA2	-0.535	8.52616e-13	HR-Event1.5<LR
UKv4_A_23_P105545	VAMP1	-0.364	8.70437e-13	HR-Event1.5<LR
UKv4_A_23_P59130	LY6G5B	-0.364	8.70813e-13	HR-Event1.5<LR
UKv4_A_23_P89941	CDKN2D	-0.46	8.81574e-13	HR-Event1.5<LR
UKv4_A_23_P68601	CST7	-0.364	8.99161e-13	HR-Event1.5<LR
UKv4_A_32_P92783	STIP1	0.364	9.00583e-13	HR-Event1.5>=LR
UKv4_A_24_P772330	PS1TP4	-0.364	9.10311e-13	HR-Event1.5<LR
UKv4_A_23_P126499	RSG1	-0.364	9.11792e-13	HR-Event1.5<LR
UKv4_A_23_P131020	GATAD2A	0.364	9.16834e-13	HR-Event1.5>=LR
UKv4_A_24_P712350	CHML	0.364	9.20074e-13	HR-Event1.5>=LR
UKv4_A_23_P341325	RPL10L	0.364	9.24859e-13	HR-Event1.5>=LR
UKv4_A_23_P363034	ABHD15	-0.364	9.25747e-13	HR-Event1.5<LR
UKv4_A_32_P100439	C7orf41	-0.463	9.26161e-13	HR-Event1.5<LR
UKv4_A_23_P147166	CACNA2D3	-0.559	9.26552e-13	HR-Event1.5<LR
UKv4_A_23_P115861	ZNF485	0.364	9.2661e-13	HR-Event1.5>=LR
UKv4_A_32_P305888	SH3TC2	-0.364	9.32278e-13	HR-Event1.5<LR
UKv4_A_24_P380311	CAMK2A	-0.364	9.36255e-13	HR-Event1.5<LR
UKv4_A_23_P255812	TMEM66	-0.364	9.38259e-13	HR-Event1.5<LR
UKv4_A_24_P942354	PITPNA	-0.454	9.5571e-13	HR-Event1.5<LR
UKv4_A_23_P154208	NAGK	-0.462	9.67359e-13	HR-Event1.5<LR
UKv4_A_23_P19084	HNRNPAB	0.364	9.73762e-13	HR-Event1.5>=LR
UKv4_A_23_P124642	RASGRP1	-0.363	9.76755e-13	HR-Event1.5<LR
UKv4_A_23_P206359	CDH1	-0.363	9.77122e-13	HR-Event1.5<LR
UKv4_A_23_P72117	SMPDL3A	-0.453	9.81834e-13	HR-Event1.5<LR
UKv4_A_24_P153643	DOCK3	-0.558	9.81931e-13	HR-Event1.5<LR
UKv4_A_23_P202156	NFKB2	-0.363	9.82974e-13	HR-Event1.5<LR
UKv4_A_23_P370035	DCAF4	0.485	9.85115e-13	HR-Event1.5>=LR
UKv4_A_24_P220947	AKR1C1	-0.482	9.86265e-13	HR-Event1.5<LR
UKv4_A_23_P99285	GPR19	0.363	9.86741e-13	HR-Event1.5>=LR
UKv4_A_24_P924862	RAPH1	-0.459	1.00561e-12	HR-Event1.5<LR
UKv4_A_23_P103120	GTPBP1	0.363	1.01412e-12	HR-Event1.5>=LR
UKv4_A_24_P8721	HIST2H2AC	0.363	1.01745e-12	HR-Event1.5>=LR
UKv4_A_23_P209879	ATF2	-0.363	1.01755e-12	HR-Event1.5<LR
UKv4_A_23_P322562	NEURL	-0.363	1.03732e-12	HR-Event1.5<LR
UKv4_A_32_P175301	DENND3	-0.459	1.04509e-12	HR-Event1.5<LR
UKv4_A_32_P235128	RPL37	0.363	1.0536e-12	HR-Event1.5>=LR
UKv4_A_23_P51202	ZNF436	-0.493	1.054e-12	HR-Event1.5<LR
UKv4_A_23_P5903	SLCO4A1	0.481	1.06609e-12	HR-Event1.5>=LR
UKv4_A_23_P2801	ELF1	-0.363	1.07638e-12	HR-Event1.5<LR
UKv4_A_23_P162640	GABARAPL1	-0.557	1.07688e-12	HR-Event1.5<LR
UKv4_A_23_P404667	BIK	-0.363	1.0775e-12	HR-Event1.5<LR
UKv4_A_23_P61919	DGKB	-0.363	1.07752e-12	HR-Event1.5<LR
UKv4_A_23_P105664	CCDC59	0.467	1.07794e-12	HR-Event1.5>=LR
UKv4_A_23_P54597	RSL1D1	0.363	1.07816e-12	HR-Event1.5>=LR
UKv4_A_23_P163099	POLE2	0.363	1.07824e-12	HR-Event1.5>=LR
UKv4_A_23_P53630	RNF10	-0.363	1.07848e-12	HR-Event1.5<LR
UKv4_A_23_P211985	SNRK	-0.363	1.08324e-12	HR-Event1.5<LR
UKv4_A_32_P31666	SUPT3H	-0.363	1.09312e-12	HR-Event1.5<LR
UKv4_A_23_P137586	GMEB1	-0.363	1.09586e-12	HR-Event1.5<LR
UKv4_A_23_P308136	TRIM50	-0.478	1.09671e-12	HR-Event1.5<LR
UKv4_A_23_P206501	CLEC18B	-0.363	1.10502e-12	HR-Event1.5<LR
UKv4_A_23_P118916	PQLC1	-0.363	1.1182e-12	HR-Event1.5<LR
UKv4_A_23_P422144	FAM43A	-0.363	1.12358e-12	HR-Event1.5<LR
UKv4_A_32_P60716	CCDC158	-0.466	1.12748e-12	HR-Event1.5<LR
UKv4_A_24_P345081	NBPF3	-0.471	1.13609e-12	HR-Event1.5<LR
UKv4_A_23_P254863	NIM1	-0.362	1.1419e-12	HR-Event1.5<LR
UKv4_A_23_P206177	SNAP23	-0.362	1.14616e-12	HR-Event1.5<LR
UKv4_A_32_P148538	LPPR4	-0.504	1.15101e-12	HR-Event1.5<LR
UKv4_A_24_P350307	RPL18P11	0.362	1.15153e-12	HR-Event1.5>=LR
UKv4_A_23_P165636	CAPG	-0.362	1.15522e-12	HR-Event1.5<LR
UKv4_A_23_P214821	EDN1	-0.47	1.16146e-12	HR-Event1.5<LR
UKv4_A_23_P417383	ASPRV1	-0.459	1.16701e-12	HR-Event1.5<LR
UKv4_A_24_P105102	PKMYT1	0.362	1.17847e-12	HR-Event1.5>=LR
UKv4_A_23_P389118	ANO6	-0.467	1.17976e-12	HR-Event1.5<LR
UKv4_A_23_P48997	PSTPIP1	-0.362	1.18464e-12	HR-Event1.5<LR
UKv4_A_23_P422911	HS6ST3	-0.5	1.18607e-12	HR-Event1.5<LR
UKv4_A_24_P143189	TMSB4XP8	-0.362	1.18858e-12	HR-Event1.5<LR
UKv4_A_23_P202	EPS15	-0.464	1.20563e-12	HR-Event1.5<LR
UKv4_A_23_P94174	MRPL15	0.362	1.20634e-12	HR-Event1.5>=LR
UKv4_A_24_P245298	TNFSF12	-0.362	1.207e-12	HR-Event1.5<LR
UKv4_A_23_P346376	P2RY10	-0.362	1.21144e-12	HR-Event1.5<LR
UKv4_A_23_P32036	NMRK1	-0.472	1.21658e-12	HR-Event1.5<LR
UKv4_A_24_P829156	C5orf56	-0.459	1.22212e-12	HR-Event1.5<LR
UKv4_A_23_P11201	GPR34	-0.362	1.23467e-12	HR-Event1.5<LR
UKv4_A_23_P254522	COL4A4	-0.362	1.23694e-12	HR-Event1.5<LR
UKv4_A_24_P228875	ARHGEF6	-0.455	1.23709e-12	HR-Event1.5<LR
UKv4_A_24_P362100	SKI	-0.468	1.23766e-12	HR-Event1.5<LR
UKv4_A_23_P252082	TMEM176A	-0.362	1.25066e-12	HR-Event1.5<LR
UKv4_A_23_P132793	MANF	0.362	1.26398e-12	HR-Event1.5>=LR
UKv4_A_32_P73045	CMAS	-0.362	1.26923e-12	HR-Event1.5<LR
UKv4_A_23_P123336	PDP1	-0.362	1.27119e-12	HR-Event1.5<LR
UKv4_A_23_P48070	ING4	-0.362	1.27213e-12	HR-Event1.5<LR
UKv4_A_23_P207106	CHRNB1	-0.481	1.27776e-12	HR-Event1.5<LR
UKv4_A_23_P369994	DCLK1	-0.362	1.29736e-12	HR-Event1.5<LR
UKv4_A_24_P849628	RDBP	0.362	1.2974e-12	HR-Event1.5>=LR
UKv4_A_32_P148476	LOC389842	0.362	1.30448e-12	HR-Event1.5>=LR
UKv4_A_32_P416583	NLRC5	-0.362	1.30517e-12	HR-Event1.5<LR
UKv4_A_23_P57709	PCOLCE2	0.361	1.3163e-12	HR-Event1.5>=LR
UKv4_A_23_P314145	UST	-0.361	1.31661e-12	HR-Event1.5<LR
UKv4_A_24_P144784	HILS1	-0.361	1.32399e-12	HR-Event1.5<LR
UKv4_A_24_P297798	RPL29P13	0.361	1.32472e-12	HR-Event1.5>=LR
UKv4_A_23_P130735	SLC6A16	-0.361	1.32475e-12	HR-Event1.5<LR
UKv4_A_23_P71067	TWIST1	0.46	1.33558e-12	HR-Event1.5>=LR
UKv4_A_23_P323180	HOXD3	0.361	1.37978e-12	HR-Event1.5>=LR
UKv4_A_24_P353486	KLHL4	-0.361	1.40186e-12	HR-Event1.5<LR
UKv4_A_23_P336854	RPL12P1	0.361	1.40459e-12	HR-Event1.5>=LR
UKv4_A_23_P207221	SLC47A1	-0.361	1.41342e-12	HR-Event1.5<LR
UKv4_A_24_P16340	RPLP0P5	0.361	1.42157e-12	HR-Event1.5>=LR
UKv4_A_24_P898583	TRIM26	-0.361	1.47943e-12	HR-Event1.5<LR
UKv4_A_23_P98350	BIRC3	-0.482	1.48311e-12	HR-Event1.5<LR
UKv4_A_23_P216307	RUNX1T1	-0.361	1.48776e-12	HR-Event1.5<LR
UKv4_A_23_P93602	C6orf58	-0.361	1.50887e-12	HR-Event1.5<LR
UKv4_A_32_P201261	C11orf87	-0.361	1.51478e-12	HR-Event1.5<LR
UKv4_A_24_P481783	UBAP1L	-0.493	1.51636e-12	HR-Event1.5<LR
UKv4_A_23_P92999	CDH9	-0.36	1.54144e-12	HR-Event1.5<LR
UKv4_A_23_P160992	FMO4	-0.36	1.56912e-12	HR-Event1.5<LR
UKv4_A_23_P108948	MREG	-0.36	1.57727e-12	HR-Event1.5<LR
UKv4_A_24_P153840	FGD3	-0.462	1.58891e-12	HR-Event1.5<LR
UKv4_A_23_P354341	CD160	-0.36	1.59268e-12	HR-Event1.5<LR
UKv4_A_23_P353478	CIITA	-0.36	1.60284e-12	HR-Event1.5<LR
UKv4_A_23_P26570	TMED6	-0.36	1.61047e-12	HR-Event1.5<LR
UKv4_A_23_P60296	OSTF1	-0.498	1.62102e-12	HR-Event1.5<LR
UKv4_A_23_P213085	SLC10A7	-0.36	1.62581e-12	HR-Event1.5<LR
UKv4_A_23_P213857	C7	-0.36	1.63125e-12	HR-Event1.5<LR
UKv4_A_23_P210048	HDAC4	-0.36	1.65558e-12	HR-Event1.5<LR
UKv4_Hs181400.9	FLJ43663	-0.494	1.65566e-12	HR-Event1.5<LR
UKv4_A_24_P65941	RUNX1-IT1	-0.36	1.65847e-12	HR-Event1.5<LR
UKv4_A_23_P202427	HKDC1	-0.36	1.66714e-12	HR-Event1.5<LR
UKv4_A_23_P56314	UQCR11	0.36	1.67481e-12	HR-Event1.5>=LR
UKv4_A_23_P152487	KARS	0.36	1.68934e-12	HR-Event1.5>=LR
UKv4_A_23_P200056	NADK	-0.47	1.69861e-12	HR-Event1.5<LR
UKv4_A_23_P153383	RPL36	0.466	1.70155e-12	HR-Event1.5>=LR
UKv4_A_23_P44466	CCDC102B	-0.492	1.70185e-12	HR-Event1.5<LR
UKv4_A_23_P18649	FAT4	-0.36	1.702e-12	HR-Event1.5<LR
UKv4_A_23_P34956	MRPL9	0.321	1.73281e-12	HR-Event1.5>=LR
UKv4_A_23_P7402	PDZD2	-0.36	1.74038e-12	HR-Event1.5<LR
UKv4_A_23_P29005	SAMSN1	-0.36	1.74055e-12	HR-Event1.5<LR
UKv4_A_23_P387523	ZBTB40	-0.446	1.74115e-12	HR-Event1.5<LR
UKv4_A_23_P218827	POLQ	0.317	1.74139e-12	HR-Event1.5>=LR
UKv4_A_32_P119174	CENPP	0.36	1.75282e-12	HR-Event1.5>=LR
UKv4_A_23_P52793	PPP2R1B	-0.359	1.78714e-12	HR-Event1.5<LR
UKv4_A_24_P59722	ITSN2	-0.502	1.79677e-12	HR-Event1.5<LR
UKv4_A_23_P208340	SLC44A2	-0.464	1.83703e-12	HR-Event1.5<LR
UKv4_A_23_P152926	GP1BA	-0.453	1.83845e-12	HR-Event1.5<LR
UKv4_A_23_P320578	RGS16	-0.359	1.85673e-12	HR-Event1.5<LR
UKv4_A_23_P344281	ZIK1	0.359	1.88017e-12	HR-Event1.5>=LR
UKv4_A_23_P150768	SLCO2B1	-0.468	1.89473e-12	HR-Event1.5<LR
UKv4_A_23_P217015	SET	0.359	1.89929e-12	HR-Event1.5>=LR
UKv4_A_23_P41987	GFRA3	-0.475	1.90716e-12	HR-Event1.5<LR
UKv4_A_24_P234462	TMIE	-0.522	1.90845e-12	HR-Event1.5<LR
UKv4_A_23_P27744	FBXO46	0.359	1.92437e-12	HR-Event1.5>=LR
UKv4_A_23_P132536	TRAK1	-0.359	1.92471e-12	HR-Event1.5<LR
UKv4_A_23_P109881	ITIH4	-0.359	1.95601e-12	HR-Event1.5<LR
UKv4_A_23_P314760	PRKAG2	-0.509	1.96187e-12	HR-Event1.5<LR
UKv4_A_23_P213126	BMP2K	-0.359	2.06116e-12	HR-Event1.5<LR
UKv4_A_32_P208350	TDRD9	-0.359	2.06718e-12	HR-Event1.5<LR
UKv4_A_32_P217401	BTBD9	-0.358	2.10215e-12	HR-Event1.5<LR
UKv4_A_32_P97496	LINC00174	-0.492	2.13237e-12	HR-Event1.5<LR
UKv4_A_23_P52298	NPM3	0.471	2.13571e-12	HR-Event1.5>=LR
UKv4_A_32_P21246	HCG27	-0.463	2.13615e-12	HR-Event1.5<LR
UKv4_A_32_P61857	KIAA1468	-0.358	2.14963e-12	HR-Event1.5<LR
UKv4_A_23_P258714	VARS	0.358	2.15082e-12	HR-Event1.5>=LR
UKv4_A_23_P65768	RSL24D1	0.358	2.15817e-12	HR-Event1.5>=LR
UKv4_A_23_P82412	NSUN5P1	-0.358	2.19462e-12	HR-Event1.5<LR
UKv4_A_23_P161583	NAALAD2	-0.358	2.22013e-12	HR-Event1.5<LR
UKv4_A_23_P213458	BTF3	0.358	2.22126e-12	HR-Event1.5>=LR
UKv4_A_23_P115366	CMPK1	-0.489	2.22129e-12	HR-Event1.5<LR
UKv4_A_24_P227450	ACAD10	-0.358	2.25681e-12	HR-Event1.5<LR
UKv4_A_24_P221057	RPL7AP58	0.358	2.25688e-12	HR-Event1.5>=LR
UKv4_A_23_P354805	KLF12	-0.358	2.25854e-12	HR-Event1.5<LR
UKv4_A_24_P320880	SNX16	-0.358	2.2637e-12	HR-Event1.5<LR
UKv4_A_24_P932939	LOC401052	-0.358	2.2646e-12	HR-Event1.5<LR
UKv4_A_23_P34345	VCAM1	-0.475	2.26535e-12	HR-Event1.5<LR
UKv4_A_23_P433229	PHYHIP	-0.358	2.29413e-12	HR-Event1.5<LR
UKv4_A_23_P108823	OSBPL6	-0.358	2.30442e-12	HR-Event1.5<LR
UKv4_A_24_P272389	LOC100287639	0.358	2.33116e-12	HR-Event1.5>=LR
UKv4_A_23_P48835	KIF23	0.33	2.35966e-12	HR-Event1.5>=LR
UKv4_A_23_P371215	ICOS	-0.357	2.43004e-12	HR-Event1.5<LR
UKv4_A_23_P90155	PIH1D1	0.357	2.4443e-12	HR-Event1.5>=LR
UKv4_A_23_P257795	NDUFA2	0.357	2.45846e-12	HR-Event1.5>=LR
UKv4_A_23_P64919	RERGL	-0.357	2.4594e-12	HR-Event1.5<LR
UKv4_A_23_P170574	SNAI3	-0.357	2.49904e-12	HR-Event1.5<LR
UKv4_A_23_P51767	CD1C	-0.449	2.50236e-12	HR-Event1.5<LR
UKv4_A_23_P42884	MRPS24	0.357	2.51683e-12	HR-Event1.5>=LR
UKv4_A_23_P168909	ZFPM2	-0.494	2.53664e-12	HR-Event1.5<LR
UKv4_A_23_P215132	WDR91	-0.448	2.53792e-12	HR-Event1.5<LR
UKv4_A_23_P310421	CHST12	-0.357	2.53834e-12	HR-Event1.5<LR
UKv4_A_23_P129967	C17orf53	0.357	2.5454e-12	HR-Event1.5>=LR
UKv4_A_23_P78563	UBL5	0.357	2.5589e-12	HR-Event1.5>=LR
UKv4_A_24_P142228	RPL13	0.357	2.56188e-12	HR-Event1.5>=LR
UKv4_A_23_P44139	PRIM2	0.357	2.5794e-12	HR-Event1.5>=LR
UKv4_A_32_P190303	LONRF2	-0.481	2.60489e-12	HR-Event1.5<LR
UKv4_A_23_P360777	NRG1	-0.512	2.60522e-12	HR-Event1.5<LR
UKv4_A_32_P100109	REPS2	-0.444	2.60856e-12	HR-Event1.5<LR
UKv4_A_23_P214803	SNAP91	-0.357	2.6127e-12	HR-Event1.5<LR
UKv4_A_24_P188056	PARP11	-0.357	2.63085e-12	HR-Event1.5<LR
UKv4_A_24_P823708	FAM91A2	-0.474	2.65066e-12	HR-Event1.5<LR
UKv4_A_24_P680947	KIF18B	0.357	2.65477e-12	HR-Event1.5>=LR
UKv4_A_24_P332683	ZNF761	-0.357	2.67418e-12	HR-Event1.5<LR
UKv4_A_32_P40615	HERPUD2	-0.357	2.67787e-12	HR-Event1.5<LR
UKv4_A_24_P345193	SPEN	-0.357	2.68272e-12	HR-Event1.5<LR
UKv4_A_24_P148235	RPS27	0.357	2.69432e-12	HR-Event1.5>=LR
UKv4_A_23_P141479	SUPT6H	-0.357	2.70773e-12	HR-Event1.5<LR
UKv4_A_23_P63929	WDR11	-0.357	2.7152e-12	HR-Event1.5<LR
UKv4_A_23_P157333	EPHA1	-0.357	2.72165e-12	HR-Event1.5<LR
UKv4_A_23_P25313	BRI3BP	0.357	2.72617e-12	HR-Event1.5>=LR
UKv4_A_23_P254079	STBD1	-0.357	2.72926e-12	HR-Event1.5<LR
UKv4_A_23_P32955	MERTK	-0.357	2.74769e-12	HR-Event1.5<LR
UKv4_A_24_P7085	RPL29P2	0.357	2.76769e-12	HR-Event1.5>=LR
UKv4_A_23_P312246	CCDC82	-0.357	2.79382e-12	HR-Event1.5<LR
UKv4_A_32_P30905	WDFY4	-0.453	2.79419e-12	HR-Event1.5<LR
UKv4_A_32_P181077	DOCK8	-0.476	2.82384e-12	HR-Event1.5<LR
UKv4_A_23_P65174	PHF11	-0.491	2.84099e-12	HR-Event1.5<LR
UKv4_A_23_P36546	HOXC10	-0.356	2.8697e-12	HR-Event1.5<LR
UKv4_A_24_P314554	GOLGA2P2Y	-0.356	2.88249e-12	HR-Event1.5<LR
UKv4_A_23_P81248	TAF7	0.356	2.94834e-12	HR-Event1.5>=LR
UKv4_A_23_P120254	DUSP22	-0.483	2.95621e-12	HR-Event1.5<LR
UKv4_A_24_P154080	ECE1	-0.464	2.98184e-12	HR-Event1.5<LR
UKv4_A_23_P379026	GTPBP2	-0.356	2.98489e-12	HR-Event1.5<LR
UKv4_A_24_P411899	RNF19A	-0.356	3.03179e-12	HR-Event1.5<LR
UKv4_A_24_P342944	CSPG5	-0.356	3.03337e-12	HR-Event1.5<LR
UKv4_A_23_P30913	HLA-DPA1	-0.465	3.05276e-12	HR-Event1.5<LR
UKv4_A_32_P525524	ITPRIPL1	0.356	3.05346e-12	HR-Event1.5>=LR
UKv4_A_23_P13978	IRAK4	-0.443	3.06063e-12	HR-Event1.5<LR
UKv4_A_23_P216068	ATAD2	0.326	3.06606e-12	HR-Event1.5>=LR
UKv4_A_23_P45999	FBXO2	-0.356	3.07673e-12	HR-Event1.5<LR
UKv4_A_24_P187826	ZC3H12D	-0.356	3.07758e-12	HR-Event1.5<LR
UKv4_A_23_P96976	ZCCHC17	-0.523	3.07805e-12	HR-Event1.5<LR
UKv4_A_23_P81212	MRPS18C	0.356	3.09434e-12	HR-Event1.5>=LR
UKv4_A_24_P406060	RNF144B	-0.356	3.10188e-12	HR-Event1.5<LR
UKv4_A_24_P828054	RPL10P2	0.356	3.15059e-12	HR-Event1.5>=LR
UKv4_A_23_P13914	DHX37	0.356	3.16604e-12	HR-Event1.5>=LR
UKv4_A_23_P85201	PLP1	-0.356	3.17989e-12	HR-Event1.5<LR
UKv4_A_23_P429670	LCOR	-0.356	3.19987e-12	HR-Event1.5<LR
UKv4_A_23_P48099	NUP37	0.356	3.20367e-12	HR-Event1.5>=LR
UKv4_A_23_P112726	SCN9A	-0.462	3.26529e-12	HR-Event1.5<LR
UKv4_A_24_P354488	NAAA	-0.45	3.2655e-12	HR-Event1.5<LR
UKv4_A_23_P14774	CTSH	-0.466	3.27229e-12	HR-Event1.5<LR
UKv4_A_24_P923483	SLC6A13	-0.476	3.29137e-12	HR-Event1.5<LR
UKv4_A_23_P202138	SFXN3	-0.355	3.33892e-12	HR-Event1.5<LR
UKv4_A_24_P178084	HYDIN	-0.523	3.34112e-12	HR-Event1.5<LR
UKv4_A_32_P11471	FAU	0.355	3.39832e-12	HR-Event1.5>=LR
UKv4_A_23_P500464	COL2A1	-0.355	3.42735e-12	HR-Event1.5<LR
UKv4_A_23_P257057	THEM6	0.355	3.44393e-12	HR-Event1.5>=LR
UKv4_A_23_P37785	KCTD19	-0.355	3.4549e-12	HR-Event1.5<LR
UKv4_A_23_P153037	ZNF624	-0.355	3.45682e-12	HR-Event1.5<LR
UKv4_A_24_P273114	RPS2P26	0.355	3.48974e-12	HR-Event1.5>=LR
UKv4_A_24_P188447	ELAVL4	-0.448	3.50003e-12	HR-Event1.5<LR
UKv4_A_23_P156117	CYFIP2	-0.355	3.51736e-12	HR-Event1.5<LR
UKv4_A_23_P208835	MAP2K2	0.443	3.52168e-12	HR-Event1.5>=LR
UKv4_A_32_P68103	PRND	-0.355	3.52477e-12	HR-Event1.5<LR
UKv4_Hs6529.2	KIF3A	-0.355	3.56367e-12	HR-Event1.5<LR
UKv4_A_32_P5057	LOC284244	-0.355	3.59158e-12	HR-Event1.5<LR
UKv4_A_32_P217140	ISX	-0.355	3.59797e-12	HR-Event1.5<LR
UKv4_A_23_P140069	FBXL3	-0.355	3.6235e-12	HR-Event1.5<LR
UKv4_A_23_P200015	AK5	-0.488	3.64524e-12	HR-Event1.5<LR
UKv4_A_23_P204208	KLRD1	-0.355	3.67894e-12	HR-Event1.5<LR
UKv4_A_23_P13899	GAPDH	0.324	3.67972e-12	HR-Event1.5>=LR
UKv4_A_23_P16817	CLK1	-0.355	3.69037e-12	HR-Event1.5<LR
UKv4_A_23_P435407	GPC4	-0.355	3.74642e-12	HR-Event1.5<LR
UKv4_A_23_P255851	RNF38	-0.354	3.81701e-12	HR-Event1.5<LR
UKv4_A_23_P43337	FREM1	-0.457	3.83521e-12	HR-Event1.5<LR
UKv4_A_23_P20615	ANP32B	0.354	3.84641e-12	HR-Event1.5>=LR
UKv4_A_23_P145	HMGCL	-0.507	3.88281e-12	HR-Event1.5<LR
UKv4_A_23_P417372	ZSCAN2	0.354	3.89591e-12	HR-Event1.5>=LR
UKv4_A_23_P141248	SRR	-0.445	3.92681e-12	HR-Event1.5<LR
UKv4_A_23_P163458	EHD4	-0.354	3.92769e-12	HR-Event1.5<LR
UKv4_A_23_P158925	GPR125	0.445	3.96219e-12	HR-Event1.5>=LR
UKv4_A_23_P200073	PITHD1	-0.486	3.96556e-12	HR-Event1.5<LR
UKv4_A_23_P13344	EEF1G	0.354	3.97479e-12	HR-Event1.5>=LR
UKv4_A_23_P137705	TBX19	-0.354	3.97688e-12	HR-Event1.5<LR
UKv4_A_23_P322845	PPAPDC1B	-0.354	3.97705e-12	HR-Event1.5<LR
UKv4_A_23_P8961	IL7	-0.504	4.01098e-12	HR-Event1.5<LR
UKv4_A_24_P389959	COPZ1	0.354	4.03428e-12	HR-Event1.5>=LR
UKv4_A_23_P103361	LCK	-0.354	4.07344e-12	HR-Event1.5<LR
UKv4_A_23_P19733	SLC22A3	-0.354	4.10992e-12	HR-Event1.5<LR
UKv4_A_24_P93736	FLJ40292	-0.354	4.14337e-12	HR-Event1.5<LR
UKv4_A_23_P200976	HYI	-0.46	4.15387e-12	HR-Event1.5<LR
UKv4_A_23_P134125	MAP3K5	-0.444	4.15993e-12	HR-Event1.5<LR
UKv4_A_24_P182461	IGSF3	-0.354	4.1686e-12	HR-Event1.5<LR
UKv4_A_23_P155989	CENPK	0.354	4.17007e-12	HR-Event1.5>=LR
UKv4_A_23_P147665	OLFML1	-0.354	4.21101e-12	HR-Event1.5<LR
UKv4_A_23_P375419	TTC16	-0.354	4.24875e-12	HR-Event1.5<LR
UKv4_A_32_P70056	SRG7	-0.354	4.25264e-12	HR-Event1.5<LR
UKv4_A_24_P350126	RPS10P30	0.354	4.28209e-12	HR-Event1.5>=LR
UKv4_A_23_P15669	C17orf85	-0.45	4.34589e-12	HR-Event1.5<LR
UKv4_A_23_P217009	C9orf24	-0.446	4.35941e-12	HR-Event1.5<LR
UKv4_A_23_P52657	PYGM	-0.354	4.36783e-12	HR-Event1.5<LR
UKv4_A_23_P65442	IRF9	-0.353	4.40303e-12	HR-Event1.5<LR
UKv4_A_23_P110764	MYOT	-0.353	4.43827e-12	HR-Event1.5<LR
UKv4_A_23_P139682	PZP	-0.353	4.47419e-12	HR-Event1.5<LR
UKv4_A_24_P233917	EFCAB14	-0.467	4.47684e-12	HR-Event1.5<LR
UKv4_A_24_P195400	LOC391247	0.353	4.47687e-12	HR-Event1.5>=LR
UKv4_A_23_P108042	NCR1	-0.353	4.49268e-12	HR-Event1.5<LR
UKv4_A_23_P95359	DNAJC6	-0.451	4.49894e-12	HR-Event1.5<LR
UKv4_A_23_P42322	COL11A2	-0.353	4.5538e-12	HR-Event1.5<LR
UKv4_A_23_P214944	ALDH8A1	-0.451	4.55468e-12	HR-Event1.5<LR
UKv4_A_23_P98671	C11orf21	-0.44	4.56523e-12	HR-Event1.5<LR
UKv4_A_23_P204187	PYROXD1	-0.353	4.59704e-12	HR-Event1.5<LR
UKv4_A_23_P110569	TRIM36	-0.46	4.60587e-12	HR-Event1.5<LR
UKv4_A_24_P26073	LRPPRC	0.353	4.62608e-12	HR-Event1.5>=LR
UKv4_A_23_P37244	SNAPC1	0.353	4.62627e-12	HR-Event1.5>=LR
UKv4_A_32_P180825	FMN1	-0.353	4.62812e-12	HR-Event1.5<LR
UKv4_A_24_P522998	C1orf173	-0.512	4.66085e-12	HR-Event1.5<LR
UKv4_A_24_P410678	JAK1	-0.479	4.67565e-12	HR-Event1.5<LR
UKv4_A_23_P158880	STARD5	-0.353	4.72818e-12	HR-Event1.5<LR
UKv4_A_24_P305764	SMS	0.353	4.75604e-12	HR-Event1.5>=LR
UKv4_A_32_P84289	FAM213B	-0.459	4.79965e-12	HR-Event1.5<LR
UKv4_A_23_P149448	HES4	-0.454	4.83386e-12	HR-Event1.5<LR
UKv4_A_23_P156826	ADTRP	-0.48	4.8591e-12	HR-Event1.5<LR
UKv4_A_23_P255535	ASMT	-0.459	4.87012e-12	HR-Event1.5<LR
UKv4_A_32_P129010	LURAP1	-0.453	4.87229e-12	HR-Event1.5<LR
UKv4_A_23_P9348	PPP3R2	-0.353	4.91738e-12	HR-Event1.5<LR
UKv4_A_23_P150590	SLC22A9	-0.353	4.9188e-12	HR-Event1.5<LR
UKv4_A_24_P944616	HP1BP3	-0.441	4.95809e-12	HR-Event1.5<LR
UKv4_A_23_P164702	MRPL4	0.353	4.96578e-12	HR-Event1.5>=LR
UKv4_A_23_P204958	LATS2	-0.455	5.17142e-12	HR-Event1.5<LR
UKv4_A_23_P102404	CCT7	0.352	5.22146e-12	HR-Event1.5>=LR
UKv4_A_23_P1254	GSTO1	0.321	5.28878e-12	HR-Event1.5>=LR
UKv4_A_23_P130182	AURKB	0.352	5.32744e-12	HR-Event1.5>=LR
UKv4_A_32_P229746	DNAJB6	-0.352	5.33543e-12	HR-Event1.5<LR
UKv4_A_23_P54770	APOBR	-0.452	5.37005e-12	HR-Event1.5<LR
UKv4_A_24_P196117	GTF2H5	-0.352	5.37413e-12	HR-Event1.5<LR
UKv4_A_24_P612441	C6orf89	-0.443	5.37731e-12	HR-Event1.5<LR
UKv4_A_23_P42975	PRKAR2B	-0.352	5.37963e-12	HR-Event1.5<LR
UKv4_A_23_P201538	JUN	-0.352	5.41512e-12	HR-Event1.5<LR
UKv4_A_23_P108641	FAM136A	0.352	5.4184e-12	HR-Event1.5>=LR
UKv4_A_24_P320759	PRKRIP1	-0.352	5.44819e-12	HR-Event1.5<LR
UKv4_A_24_P364412	PPP1R12A	-0.352	5.44864e-12	HR-Event1.5<LR
UKv4_A_23_P30547	LCP2	-0.473	5.45061e-12	HR-Event1.5<LR
UKv4_A_23_P252855	BRIX1	0.352	5.4518e-12	HR-Event1.5>=LR
UKv4_A_23_P130974	KIAA1683	-0.442	5.45768e-12	HR-Event1.5<LR
UKv4_A_23_P252283	RNF135	-0.352	5.49594e-12	HR-Event1.5<LR
UKv4_A_23_P94998	LETM1	0.352	5.52534e-12	HR-Event1.5>=LR
UKv4_A_24_P76879	TSPYL1	-0.352	5.56415e-12	HR-Event1.5<LR
UKv4_A_24_P218265	TNFRSF10B	0.352	5.58422e-12	HR-Event1.5>=LR
UKv4_A_24_P178764	LOC390306	0.352	5.62626e-12	HR-Event1.5>=LR
UKv4_A_23_P201342	DVL1	-0.352	5.63127e-12	HR-Event1.5<LR
UKv4_A_23_P361544	CES4A	-0.511	5.68995e-12	HR-Event1.5<LR
UKv4_A_23_P152107	UBE2I	0.352	5.75053e-12	HR-Event1.5>=LR
UKv4_A_23_P168324	KIAA0319	-0.492	5.7723e-12	HR-Event1.5<LR
UKv4_A_23_P46356	TNFAIP8L2	-0.451	5.78491e-12	HR-Event1.5<LR
UKv4_A_24_P917026	NF1	-0.352	5.8751e-12	HR-Event1.5<LR
UKv4_A_24_P589001	ZNF503-AS1	-0.351	5.91479e-12	HR-Event1.5<LR
UKv4_A_23_P143857	LRRC3B	-0.351	5.93586e-12	HR-Event1.5<LR
UKv4_A_23_P1782	CD82	-0.351	5.96125e-12	HR-Event1.5<LR
UKv4_A_32_P115220	C9orf66	-0.351	6.04575e-12	HR-Event1.5<LR
UKv4_A_23_P8412	GALNT11	-0.351	6.15903e-12	HR-Event1.5<LR
UKv4_A_23_P99942	LRRK1	-0.351	6.23271e-12	HR-Event1.5<LR
UKv4_A_23_P119478	EBI3	-0.479	6.24559e-12	HR-Event1.5<LR
UKv4_A_23_P10374	R3HDM2	-0.351	6.29583e-12	HR-Event1.5<LR
UKv4_A_23_P209904	GPC1	-0.351	6.43603e-12	HR-Event1.5<LR
UKv4_A_23_P44155	CD96	-0.477	6.43703e-12	HR-Event1.5<LR
UKv4_A_24_P652033	DPY19L1P1	-0.351	6.43824e-12	HR-Event1.5<LR
UKv4_A_23_P63067	DAP3	0.351	6.46299e-12	HR-Event1.5>=LR
UKv4_A_23_P101013	TMC6	-0.351	6.54575e-12	HR-Event1.5<LR
UKv4_Hs455473.1	SPDYE5	-0.436	6.54975e-12	HR-Event1.5<LR
UKv4_A_23_P110445	APBB3	-0.351	6.60724e-12	HR-Event1.5<LR
UKv4_A_23_P126197	SRSF4	-0.448	6.66075e-12	HR-Event1.5<LR
UKv4_A_23_P153320	ICAM1	-0.465	6.69976e-12	HR-Event1.5<LR
UKv4_A_24_P98086	GNA12	-0.351	6.72554e-12	HR-Event1.5<LR
UKv4_A_24_P508410	RPSAP58	0.351	6.76814e-12	HR-Event1.5>=LR
UKv4_A_23_P61127	APOO	0.351	6.7691e-12	HR-Event1.5>=LR
UKv4_A_23_P201790	PPP1R12B	-0.442	6.80988e-12	HR-Event1.5<LR
UKv4_A_23_P97265	GPATCH4	0.35	6.88563e-12	HR-Event1.5>=LR
UKv4_A_24_P355944	EFNB2	-0.448	6.88822e-12	HR-Event1.5<LR
UKv4_A_23_P163390	CHRFAM7A	-0.35	6.88838e-12	HR-Event1.5<LR
UKv4_A_23_P201338	SDF4	-0.447	6.91309e-12	HR-Event1.5<LR
UKv4_Hs439114.1	ACVR2A	-0.35	6.94393e-12	HR-Event1.5<LR
UKv4_A_23_P391344	RASGEF1A	-0.449	6.98588e-12	HR-Event1.5<LR
UKv4_A_23_P131375	PQLC3	-0.473	7.02924e-12	HR-Event1.5<LR
UKv4_A_23_P332190	IRF8	-0.465	7.03967e-12	HR-Event1.5<LR
UKv4_A_23_P145957	TPK1	-0.35	7.04206e-12	HR-Event1.5<LR
UKv4_A_23_P201808	PPAP2B	-0.35	7.10298e-12	HR-Event1.5<LR
UKv4_A_23_P86164	UBR4	-0.447	7.1163e-12	HR-Event1.5<LR
UKv4_A_24_P204244	ANXA2P1	-0.505	7.11801e-12	HR-Event1.5<LR
UKv4_A_32_P102319	TTC18	-0.491	7.15405e-12	HR-Event1.5<LR
UKv4_A_23_P112554	COL15A1	-0.35	7.22457e-12	HR-Event1.5<LR
UKv4_A_23_P26325	CCL17	-0.35	7.25565e-12	HR-Event1.5<LR
UKv4_A_24_P187948	BID	0.35	7.2736e-12	HR-Event1.5>=LR
UKv4_A_23_P153461	LPPR2	-0.35	7.29612e-12	HR-Event1.5<LR
UKv4_A_23_P11397	TTTY13	-0.35	7.29807e-12	HR-Event1.5<LR
UKv4_A_23_P25305	ASCL1	0.35	7.37936e-12	HR-Event1.5>=LR
UKv4_A_23_P59045	HIST1H2AE	0.35	7.42161e-12	HR-Event1.5>=LR
UKv4_A_23_P163455	MAP1A	-0.449	7.43784e-12	HR-Event1.5<LR
UKv4_A_23_P118392	RASD1	-0.439	7.49347e-12	HR-Event1.5<LR
UKv4_A_23_P201368	CTBS	-0.471	7.51238e-12	HR-Event1.5<LR
UKv4_A_23_P351724	TNS1	-0.434	7.56836e-12	HR-Event1.5<LR
UKv4_A_24_P304439	SDS	-0.483	7.64104e-12	HR-Event1.5<LR
UKv4_A_23_P17724	2015-09-05	-0.35	7.65339e-12	HR-Event1.5<LR
UKv4_A_23_P62967	DISC1	-0.35	7.68637e-12	HR-Event1.5<LR
UKv4_A_24_P182947	GCSAM	-0.35	7.68773e-12	HR-Event1.5<LR
UKv4_A_23_P49376	CETP	-0.35	7.73701e-12	HR-Event1.5<LR
UKv4_A_23_P365767	CACNA1D	-0.478	7.75799e-12	HR-Event1.5<LR
UKv4_A_23_P129569	PALB2	0.35	7.78674e-12	HR-Event1.5>=LR
UKv4_A_23_P89101	2015-09-12	-0.35	7.79183e-12	HR-Event1.5<LR
UKv4_A_24_P13230	RAB6A	-0.35	7.80919e-12	HR-Event1.5<LR
UKv4_A_23_P120902	LGALS2	-0.48	7.81042e-12	HR-Event1.5<LR
UKv4_A_23_P255126	GAB3	-0.462	7.81054e-12	HR-Event1.5<LR
UKv4_A_24_P62469	PLCH2	-0.35	7.81769e-12	HR-Event1.5<LR
UKv4_A_23_P203419	FADS1	0.349	7.99251e-12	HR-Event1.5>=LR
UKv4_A_23_P102391	SLC40A1	-0.349	8.01815e-12	HR-Event1.5<LR
UKv4_A_23_P251505	NSUN5	-0.349	8.06187e-12	HR-Event1.5<LR
UKv4_A_23_P351342	PLEKHM2	-0.459	8.11708e-12	HR-Event1.5<LR
UKv4_A_24_P176131	WDFY2	-0.349	8.21341e-12	HR-Event1.5<LR
UKv4_A_23_P59349	HECA	-0.44	8.23612e-12	HR-Event1.5<LR
UKv4_A_23_P32463	EXOSC4	0.349	8.23792e-12	HR-Event1.5>=LR
UKv4_A_23_P114061	TRPM3	-0.349	8.24661e-12	HR-Event1.5<LR
UKv4_A_32_P18493	RPL14P3	0.349	8.26925e-12	HR-Event1.5>=LR
UKv4_A_23_P125596	RPS6KA6	0.349	8.29493e-12	HR-Event1.5>=LR
UKv4_A_23_P257945	HCCS	0.349	8.29846e-12	HR-Event1.5>=LR
UKv4_A_23_P127533	DCUN1D5	0.349	8.35636e-12	HR-Event1.5>=LR
UKv4_A_23_P127926	WEE1	0.349	8.49995e-12	HR-Event1.5>=LR
UKv4_A_23_P4416	ZNF287	-0.349	8.51608e-12	HR-Event1.5<LR
UKv4_A_23_P203173	IL10RA	-0.438	8.65185e-12	HR-Event1.5<LR
[truncated: 10,831 more rows]
