# Supplementary material for: Exome and deep sequencing of clinically aggressive neuroblastoma reveal somatic mutations that affect key pathways involved in cancer progression
Source: Oncotarget. 2016 Mar 18;7(16):21840–52. doi: 10.18632/oncotarget.8187 (PMC5008327; doi:10.18632/oncotarget.8187)
Supplement: Supplementary file 7 [file oncotarget-07-21840-s007.xlsx]

## Sheet: Supplementary Table 6
Supplementary Table 6. References supporting the biological roles of the candidate cancer genes in cell invasion and migration of tumor.
Gene Symbol	Description	Reference
ALK	Anaplastic Lymphoma Receptor Tyrosine Kinase	Hasan MK et al. ALK is a MYCN target gene and regulates cell migration and invasion in neuroblastoma. Sci Rep. 2013, 3:3450.
CHD9	Chromodomain Helicase DNA Binding Protein 9	Shur I et al. In vivo association of CReMM/CHD9 with promoters in osteogenic cells. J Cell Physiol. 2006, 207:374-8.
NEB	Nebulin	None
IPO5	Importin 5	None
PTK2	Protein Tyrosine Kinase 2	Lee S. et al. FAK is a critical regulator of neuroblastoma liver metastasis. Oncotarget. 2012, 3:1576-87.
COL6A6	Collagen, Type VI, Alpha 6	KEGG Pathways: Focal adhesion, ECM-receptor interaction, PI3K-Akt signaling pathway
NAV3	Neuron Navigator 3	Cohen-Dvashi Y. et al. Navigator-3, a modulator of cell migration, may act as a suppressor of breast cancer progression. EMBO Mol Med. 2015, 7:299-314.
HTRA1	HtrA Serine Peptidase 1	Zhao Z et al. Serine protease HtrA1 as an inhibitor on proliferation invasion and migration of gastric cancer. Med Oncol. 2015, 32:112.
NAV1	Neuron Navigator 1	An important paralog of this gene is NAV3.
GABRB2	Gamma-Aminobutyric Acid (GABA) A Receptor, Beta 2	None
LRRC17	Leucine Rich Repeat Containing 17	Winther M et al. Neural cell adhesion molecules belonging to the family of leucine-rich repeat proteins. Adv Neurobiol. 2014, 8:315-95.
		Kim D et al. A cDNA encoding a putative 37 kDa leucine-rich repeat (LRR) protein, p37NB, isolated from S-type neuroblastoma cell has a differential tissue distribution. Biochim Biophys Acta. 1996, 1309:183-8.
SIRPB2	Signal-Regulatory Protein Beta 2	None
DTHD1	Death Domain Containing 1	None
GBE1	Glucan (1,4-Alpha-), Branching Enzyme 1	None
PCDHGB1	Protocadherin Gamma Subfamily B, 1	Hayashi S et al. Emerging roles of protocadherins: from self-avoidance to enhancement of motility. J Cell Sci. 2015, 128:1455-64
PXDN	Peroxidasin	Nelson RE et al. Peroxidasin: a novel enzyme-matrix protein of Drosophila development. EMBO J. 1994, 13:3438-47.
FZD1	Frizzled Class Receptor 1	Flahaut M et al. The Wnt receptor FZD1 mediates chemoresistance in neuroblastoma through activation of the Wnt/beta-catenin pathway. Oncogene. 2009, 28:2245-56.
ARHGEF10L	Rho Guanine Nucleotide Exchange Factor (GEF) 10-Like	Cook DR et al. Rho guanine nucleotide exchange factors: regulators of Rho GTPase activity in development and disease. Oncogene. 2014, 33:4021-35.
TAB3	TGF-Beta Activated Kinase 1/MAP3K7 Binding Protein 3	None
MYH7	Myosin, Heavy Chain 7, Cardiac Muscle, Beta	None
RPS13	Ribosomal Protein S13	None
ATRX	Alpha Thalassemia/Mental Retardation Syndrome X-Linked	Molenaar JJ et al. Sequencing of neuroblastoma identifies chromothripsis and defects in neuritogenesis genes. Nature. 2012, 483:589-93.
