# Supplementary material for: Exome and deep sequencing of clinically aggressive neuroblastoma reveal somatic mutations that affect key pathways involved in cancer progression
Source: Oncotarget. 2016 Mar 18;7(16):21840–52. doi: 10.18632/oncotarget.8187 (PMC5008327; doi:10.18632/oncotarget.8187)
Supplement: Supplementary file 8 [file oncotarget-07-21840-s008.xlsx]

## Sheet: Supplementary Table 7
Supplementary Table 7. Neuroblastoma germline variants.
Sample ID	Risk group	Gene	Variation	RefSeq Accession	Chromosome	Position	dbSNP 142 ID	cDNA change	Protein change	Exon	SIFT	PolyPhen2	VEST v3.2 P-value
NB1506	HR-Event3	APC	nonsynonymous SNV	NM_001127510	chr5	112178690	rs372305287	c.7399C>A	p.P2467T	exon17	.	benign	0.0198729
NB2576	HR	APC	nonsynonymous SNV	NM_001127510	chr5	112173927	.	* c.2636A>G	p.Q879R	exon17	tolerated	benign	0.0177948
NB1914	HR-Event3	AXIN2	nonsynonymous SNV	NM_004655	chr17	63554055	.	* c.684G>C	p.L228F	exon 2	deleterious	damaging	0.0242695
NB1952	HR-Event3	AXIN2	nonframeshift deletion	NM_004655	chr17	63534372	.	* c.1144_1149del	p.382_383del	exon 5	.	.	0.000658001
NB05C	HR-Event3	AXIN2	nonsynonymous SNV	NM_004655	chr17	63533016	.	c.1878T>G	p.S626R	exon 7	deleterious	benign	0.0740141
NB05C	HR-Event3	AXIN2	nonsynonymous SNV	NM_004655	chr17	63534370	.	c.1151A>G	p.E384G	exon 5	tolerated	benign	0.0304286
NB1995	HR-Event3	BARD1	nonsynonymous SNV	NM_000465	chr2	215593545	.	* c.A2189A>C	p.Q730P	exon 11	deleterious	damaging	0.0078748
NB2513	HR-Event3	BARD1	nonsynonymous SNV	NM_000465	chr2	215610538	.	* c.1718T>C	p.I573T	exon 8	tolerated	damaging	0.0523066
NB55	HR-Event3	BARD1	splicing	NM_000465	chr2	215645283	.	c.1314+1G>A	.	exon 5	.	.	0.04
NB3076	HR	BARD1	stop gain	NM_000465	chr2	215595215	rs587781948	c.1921C>T	°p.R641X	exon 10	.	.	0.00254698
NB1690	HR-Event3	BRCA2	nonsynonymous SNV	NM_00005911	chr13	32913023	rs376338226	* c.4531G>A	p.E1511K	exon11	tolerated	benign	0.0461037
NB2388	HR-Event3	CD96	nonsynonymous SNV	NM_198196	chr3	111264190	rs199773662	c.359T>C	p.L120P	exon2	deleterious	damaging	0.0272467
NB1952	HR-Event3	CHEK2	nonsynonymous SNV	NM_001005735	chr22	29121037	.	* c.649C>T	p.L217F	exon5	tolerated	damaging	0.0713387
NB1714	HR-Event3	CHEK2	splicing	NM_001005735	chr22	29106048	.	* c.922-1G>A	.	exon9	.	.	0.0146734
NB2228	Int-risk	CHEK2	nonsynonymous SNV	NM_001005735	chr22	29091178	rs200050883	* c.1441G>T	p.D481Y	exon13	deleterious	damaging	0.0189541
NB1767	HR-Event3	FANCM	nonsynonymous SNV	NM_020937	chr14	45639897	.	c.2108T>G	p.I703R	exon12	tolerated	possibly damaging	0.0780112
NB1767	HR-Event3	FH	nonsynonymous SNV	NM_000143	chr1	241669398	rs202060616	c.809A>G	p.Y270C	exon6	tolerated	damaging	0.00720125
NB1714	HR-Event3	MC1R	nonsynonymous SNV	NM_002386	chr16	89986181	rs376670171	* c.515G>T	p.S172I	exon1	.	damaging	0.00987327
NB1812	HR-Event3	MC1R	nonframeshift deletion	NM_002386	chr16	89986594	.	* c.928_930del	p.310_310del	exon 1	.	.	0.000711336
NB2140	HR	MC1R	nonsynonymous SNV	NM_002386	chr16	89986030	rs201192930	* c.364G>A	p.V122M	exon1	.	benign	0.0257151
NB2368	HR	MC1R	nonsynonymous SNV	NM_002386	chr16	89985883	rs371458749	* c.217A>G	p.M73V	exon1	.	benign	0.025446
NB2951	HR	MC1R	stop gain	NM_002386	chr16	89986122	rs201326893	* c.456C>A	p.Y152X	exon1	.	.	0.00405652
NB1690	HR-Event3	PALB2	nonsynonymous SNV	NM_024675	chr16	23637699	.	* c.2606C>G	p.S869C	exon7	tolerated	damaging	0.0848602
NB1690	HR-Event3	RAD50	nonsynonymous SNV	NM_005732	chr5	131973890	rs373407069	c.3593G>A	p.R1198Q	exon23	deleterious	damaging	0.0124442
NB1914	HR-Event3	SLC25A13	stopgain SNV	NM_001160210	chr7	95813703	.	c.1066C>T	p.R356X	exon11	tolerated	.	0.000859794
NB2161	HR-Event3	SLC25A13	frameshift insertion	NM_001160210	chr7	95775879	.	c.1443dupT	p.G482fs	exon14	.	.	0.000234823
NB2186	HR-Event3	SLX4	nonframeshift deletion	NM_032444	chr16	3634851	.	c.4656_4658del	p.1552_1553del	exon13	.	.	0.0256515
NB1690	HR-Event3	XRCC3	nonsynonymous SNV	NM_001100118	chr14	104165730	.	c.745T>C	p.F249L	exon7	deleterious	damaging	0.0551313
In bold genes with germline variants significanlty enriched in neuroblastoma
* Validated by Sanger Sequencing
HR-Event3: high-risk individuals with any adverse event within 36 months from diagnosis; HR: high-risk; Int-risk: intermediate-risk
°The loss-of-function mutation p.Arg641 has been also found in high-risk neuroblastoma by Pugh et al.
